# Supplementary material for: Genomic differences between pure ductal carcinoma in situ and synchronous ductal carcinoma in situ with invasive breast cancer
Source: Oncotarget. 2015 Mar 26;6(10):7597–607. doi: 10.18632/oncotarget.3162 (PMC4480702; doi:10.18632/oncotarget.3162)
Supplement: Supplementary file 3 [file oncotarget-06-7597-s003.xlsx]

## Sheet: Sheet1
Table S2. Mutation and copy number alteration profiles across the samples analyzed. There is no significant difference in mutation type, mutation spectra, and CNAs among the three groups of pure DCIS, synchronous DCIS, and synchronous IDC. There is a trend of synchronous DCIS and IDC harboring more mutations than pure DCIS.
	Number of alterations			P-value
	Pure DCIS (n=6)	Synchronous DCIS (n=5)	Synchronous IDC (n=5)
Total somatic mutations	235	436	459	0.065
Median	36.5 (29~58)	82 (37~137)	110 (33~134)
Missense	143	259	273	0.074
Nonsense	14	16	15	0.433
Silent	51	108	113	0.163
Splice	11	13	16	0.06
Inframe indel	6	19	22	0.721
Frameshift indel	10	21	20	0.231
Mutation spectra
T/A → G/C	10	25	26	0.645
T/A → C/G	27	41	48	0.891
T/A → A/T	9	18	19	0.945
C/G → A/T	32	53	56	0.685
C/G → G/C	22	68	79	0.097
C/G → T/A	103	188	183	0.425
Total CNAs	205	366	370	0.183
Gain	91	204	213	0.2
Loss	114	162	157	0.459
