# Supplementary material for: Genomic differences between pure ductal carcinoma in situ and synchronous ductal carcinoma in situ with invasive breast cancer
Source: Oncotarget. 2015 Mar 26;6(10):7597–607. doi: 10.18632/oncotarget.3162 (PMC4480702; doi:10.18632/oncotarget.3162)
Supplement: Supplementary file 5 [file oncotarget-06-7597-s005.xlsx]

## Sheet: Sheet1
	Table S4. Recurrent copy number alteration (CNA) regions. CNAs identified in more than three patients were considered as recurrent.
	Region	Length (bp)	Cytoband	Event	Frequency*			Frequency**	P value			CancerGene Census
					Pure	Synchronous	Synchronous		Pure DCIS-Synchronous DCIS	Pure DCIS-Synchronous IDC	Synchronous DCIS-Synchronous IDC
					DCIS	DCIS	IDC
	chr1:109,537,817-109,659,067	121250	p13.3	Loss	2	1	0	3	0.015	0.061	1
	chr1:109,828,595-118,506,576	8677981	p13.3 - p12	Loss	1	2	0	3	0.061	0.061	1	RBM15, TRIM33, NRAS, FAM46C
	chr1:144,009,907-147,824,207	3814300	q21.1 - q21.2	Gain	5	4	4	10	0.061	0.061	1	PDE4DIP, BCL9
	chr1:148,891,665-249,250,621	100358956	q21.2 - q44	Gain	5	4	5	10	0.061	0.061	1	ARNT, TPM3, MUC1, PRCC, NTRK1, SDHC, FCGR2B, PBX1, ABL2, TPR, MDM4, ELK4, SLC45A3, H3F3A, FH
	chr1:26,696,891-29,069,860	2372969	p36.11 - p35.3	Loss	0	2	2	3	0.061	0.061	1	ARID1A
	chr1:95,002,613-109,420,950	14418337	p21.3 - p13.3	Loss	1	1	1	3	0.061	0.061	1
	chr2:122,885,899-148,785,410	25899511	q14.3 - q23.1	Loss	0	3	3	3	1	0.545	0.444	ERCC3
	chr2:219,841,667-241,376,077	21534410	q35 - q37.3	Loss	0	3	3	4	1	0.545	1	FEV, PAX3, ACSL3
	chr2:91,693,395-91,906,643	213248	p11.1	Gain	2	1	1	3	1	0.545	1
	chr3:0-17,060,648	17060648	p26.3 - p24.3	Gain	1	2	2	3	0.242	0.567	1	SRGAP3, FANCD2, VHL, PPARG, RAF1, XPC
	chr3:144,588,798-198,022,430	53433632	q24 - q29	Gain	0	3	3	3	0.567	0.567	1	WWTR1, GMPS, MLF1, EVI1, PIK3CA, SOX2, ETV5, EIF4A2, BCL6, LPP, TFRC
	chr4:0-248,112	248112	p16.3	Loss	0	1	3	3	0.567	0.567	1
	chr4:77,531,085-190,396,067	112864982	q21.1 - q35.2	Loss	1	3	3	4	1	0.567	1	RAP1GDS1, TET2, IL2, FBXW7
	chr5:34,191,201-35,628,568	1437367	p13.2	Gain	1	1	2	3	1	0.567	1
	chr5:50,379,297-68,849,653	18470356	q11.1 - q13.2	Loss	0	4	3	4	0.242	1	0.524	IL6ST, PIK3R1
	chr5:70,309,796-180,915,260	110605464	q13.2 - q35.3	Loss	0	3	3	3	0.455	1	1	APC, PDGFRB, CD74, ITK, EBF1, RANBP17, TLX3, NPM1, NSD1
	chr6:106,628,186-110,362,706	3734520	q21	Gain	1	0	2	3	0.545	1	0.444
	chr6:118,028,115-121,352,853	3324738	q22.1 - q22.31	Gain	1	1	1	3	0.545	1	0.5
	chr7:129,245,379-129,915,366	669987	q32.2	Gain	0	2	1	3	1	1	1
	chr7:137,791,261-139,879,246	2087985	q33 - q34	Gain	0	1	2	3	1	1	1	KIAA1549
	chr7:140,107,791-140,364,910	257119	q34	Loss	2	0	1	3	1	1	1
	chr7:43,983,192-45,675,685	1692493	p13 - p12.3	Gain	0	1	2	3	1	1	1
	chr7:50,488,047-50,681,702	193655	p12.2 - p12.1	Gain	0	2	1	3	1	1	1
	chr7:55,012,518-55,780,688	768170	p11.2	Gain	0	1	2	3	1	1	1	EGFR
	chr7:63,404,283-67,367,239	3962956	q11.21 - q11.22	Gain	0	3	3	3	1	1	1	SBDS
	chr7:73,627,206-74,483,653	856447	q11.23	Loss	4	1	1	5	1	1	1
	chr7:75,341,172-76,194,253	853081	q11.23	Loss	1	1	2	3	1	1	1	HIP1
	chr8:0-32,593,376	32593376	p23.3 - p12	Loss	2	3	3	5	1	1	1	PCM1, WRN
	chr8:37,770,173-43,396,776	5626603	p11.23 - p11.1	Loss	1	2	1	3	1	1	1	WHSC1L1, FGFR1, HOOK3
	chr8:46,943,457-146,364,022	99420565	q11.1 - q24.3	Gain	2	4	4	6	1	1	1	TCEA1, PLAG1, CHCHD7, NCOA2, HEY1, COX6C, EXT1, MYC, NDRG1, RECQL4
	chr9:98,137,345-103,262,602	5125257	q22.32 - q31.1	Loss	0	3	1	3	1	1	1	XPA, NR4A3
	chr10:61,166,008-135,534,747	74368739	q21.1 - q26.3	Loss	1	3	3	5	0.182	0.061	1	CCDC6, PRF1, BMPR1A, FAM22A, PTEN, TLX1, NFKB2, SUFU, VTI1A, TCF7L2, FGFR2, DUX4
	chr10:79,369,410-79,922,638	553228	q22.3	Gain	0	3	1	3	0.455	0.061	0.524
	chr10:81,212,702-82,746,940	1534238	q22.3 - q23.1	Gain	0	3	0	3	0.242	0.08	1
	chr10:99,170,032-102,911,492	3741460	q24.1 - q24.31	Gain	0	2	1	3	0.061	0.182	1	TLX1
	chr11:612,605-17,231,473	16618868	p15.5 - p15.1	Loss	2	1	1	3	0.061	0.182	1	CARS, NUP98, LMO1
	chr11:68,279,662-79,103,543	10823881	q13.2 - q14.1	Gain	1	2	3	4	0.061	0.182	1	CCND1, NUMA1
	chr11:79,103,543-135,006,516	55902973	q14.1 - q25	Loss	2	2	3	5	0.182	0.182	1	PICALM, MAML2, BIRC3, ATM, DDX10, POU2AF1, SDHD, PAFAH1B2, PCSK7, MLL, DDX6, CBL, ARHGEF12, FLI1
	chr12:46,756,294-46,936,851	180557	q13.11	Gain	1	1	1	3	0.182	0.182	1
	chr13:19,020,996-115,169,878	96148882	q11 - q34	Loss	1	4	3	5	0.455	0.182	1	CDX2, FLT3, BRCA2, LHFP, LCP1, RB1, ERCC5
	chr14:36,090,994-74,849,094	38758100	q13.2 - q24.3	Loss	2	1	2	4	0.455	0.182	1	NKX2-1, NIN, KTN1, GPHN
	chr14:38,731,572-53,512,287	14780715	q21.1 - q22.1	Gain	1	2	2	3	0.455	0.182	1	NIN
	chr14:73,683,355-78,332,606	4649251	q24.2 - q24.3	Gain	2	1	1	3	0.08	0.242	1
	chr14:77,466,359-80,967,253	3500894	q24.3 - q31.1	Loss	2	1	1	3	0.242	0.242	1
	chr15:28,297,150-45,939,964	17642814	q13.1 - q21.1	Loss	1	2	3	4	0.242	0.242	1	C15orf55, BUB1B
	chr15:88,584,337-102,298,012	13713675	q25.3 - q26.3	Gain	0	2	2	3	0.242	0.242	1	NTRK3, IDH2, CRTC3, BLM
	chr16:0-34,788,719	34788719	p13.3 - p11.1	Gain	1	3	4	5	0.242	0.242	1	TSC2, CREBBP, CIITA, SOCS1, TNFRSF17, ERCC4, MYH11, PALB2, IL21R, FUS
	chr16:46,500,741-90,354,753	43854012	q11.2 - q24.3	Loss	2	2	3	5	0.545	0.242	1	CYLD, HERPUD1, CDH11, CBFB, CDH1, MAF, CBFA2T3, FANCA
	chr17:0-24,000,000	24000000	p13.3 - q11.1	Loss	2	4	2	6	0.545	0.242	1	YWHAE, USP6, TP53, PER1, GAS7, MAP2K4
	chr17:25,403,446-37,649,208	12245762	q11.1 - q12	Loss	4	3	3	8	0.545	0.242	1	NF1, SUZ12, TAF15, MLLT6, LASP1, CDK12
	chr17:25,409,686-29,622,293	4212607	q11.1 - q11.2	Gain	2	1	2	4	0.061	0.455	0.524	NF1
	chr17:37,237,115-38,640,810	1403695	q12 - q21.2	Gain	2	3	3	5	0.061	0.455	0.524	CDK12, ERBB2, RARA
	chr17:38,074,514-56,581,732	18507218	q12 - q22	Loss	2	4	3	6	0.182	0.455	0.5	RARA, BRCA1, ETV4, COL1A1, HLF, MSI2
	chr17:54,892,173-61,958,405	7066232	q22 - q23.3	Gain	1	2	3	4	0.182	0.455	0.5	MSI2, CLTC, BRIP1
	chr17:56,627,876-57,408,400	780524	q22	Loss	2	1	1	3	0.182	0.455	0.5
	chr17:58,895,778-60,646,607	1750829	q23.2	Loss	1	2	2	3	1	0.455	1	BRIP1
	chr17:71,381,994-74,506,041	3124047	q25.1	Gain	1	1	2	3	0.545	0.545	1
	chr17:75,532,196-76,596,254	1064058	q25.3	Gain	1	1	2	3	0.545	0.545	1
	chr17:77,451,431-77,796,783	345352	q25.3	Gain	1	0	2	3	0.545	0.545	1
	chr17:78,101,387-78,297,718	196331	q25.3	Gain	1	1	2	3	1	0.545	0.444
	chr20:0-6,128,671	6128671	p13 - p12.3	Gain	0	2	3	3	1	0.545	1
	chr21:35,897,589-46,073,000	10175411	q22.12 - q22.3	Gain	0	3	2	3	1	0.545	1	RUNX1, ERG, TMPRSS2, U2AF1
	chr21:47,342,660-48,129,895	787235	q22.3	Gain	0	3	2	3	1	0.545	1
	chrX:149,858,814-155,270,560	5411746	q28	Gain	0	3	3	3	0.061	-	0.167	MTCP1
	*Frequency of CNA across all samples (6 pure DCIS , 5 synchronous DCIS, and 5 synchronous IDC) **Frequency of CNA across all patients (6 patients for pure DCIS and 5 patients for synchronous DCIS-IDC)
