# Supplementary material for: Genomic differences between pure ductal carcinoma in situ and synchronous ductal carcinoma in situ with invasive breast cancer
Source: Oncotarget. 2015 Mar 26;6(10):7597–607. doi: 10.18632/oncotarget.3162 (PMC4480702; doi:10.18632/oncotarget.3162)
Supplement: Supplementary file 7 [file oncotarget-06-7597-s007.xlsx]

## Sheet: Sheet1
		Table S7. Gene ontology analysis of mutations using DAVID. The mutations categorized as pure DCIS and synchronous DCIS-IDC were analyzed by DAVID analysis (http://david.abcc.ncifcrf.gov/) and listed according to significance.
			Category	Term	Count	%	PValue	Genes	List Total	Pop Hits	Pop Total	Fold Enrichment	Bonferroni	Benjamini	FDR
		Pure DCIS	GOTERM_BP_FAT	GO:0019226~transmission of nerve impulse	13	0.925926	4.99e-05	ALDH5A1, GABRA5, BSN, CTTNBP2, KCNN1, KCNN3, DMD, NAB1, MTNR1B, AGRN, CORT, HTR3B, CACNA1B	118	350	13528	4.25821	0.065851	0.065851	0.081885
			GOTERM_BP_FAT	GO:0007268~synaptic transmission	12	0.854701	5.38e-05	CTTNBP2, KCNN1, ALDH5A1, DMD, KCNN3, GABRA5, MTNR1B, BSN, AGRN, CORT, HTR3B, CACNA1B	118	298	13528	4.61654	0.070906	0.036105	0.088406
			GOTERM_CC_FAT	GO:0005856~cytoskeleton	29	2.06553	0.000173	KIF4B, DNAH14, AKT1, PCGF5, ARHGAP6, RANBP9, CTAG2, CDC42EP1, DMD, MAP3K1, KRT8, KRT1, PTPN3, EPPK1, PCNT, KIF18A, RPGRIP1L, BSN, FRMPD4, CENPE, ACTN2, VPS41, ELMO1, KIF1A, ACTRT2, KRTAP4-11, MYH11, DSP, ADD2	128	1381	12782	2.09697	0.041614	0.041614	0.223641
			GOTERM_CC_FAT	GO:0043228~non-membrane-bounded organelle	43	3.06268	0.000487	KIF4B, DNAH14, SRP68, CTCF, LSR, SETX, AKT1, PCGF5, ARHGAP6, RPS27, RANBP9, CDC42EP1, CTAG2, MAP3K1, DMD, KRT8, KRT1, FOXD4, TAF1, UBE2A, EPPK1, PTPN3, PCNT, TP53, KIF18A, RPGRIP1L, BSN, VPS41, ACTN2, FRMPD4, CENPE, ELMO1, KIF1A, ACTRT2, PPM1E, KRTAP4-11, MYH11, DSP, HIST1H2AK, CORT, ADD2, NCOR2, TEX11	128	2596	12782	1.65407	0.113013	0.0582	0.62971
			GOTERM_CC_FAT	GO:0043232~intracellular non-membrane-bounded organelle	43	3.06268	0.000487	KIF4B, DNAH14, SRP68, CTCF, LSR, SETX, AKT1, PCGF5, ARHGAP6, RPS27, RANBP9, CDC42EP1, CTAG2, MAP3K1, DMD, KRT8, KRT1, FOXD4, TAF1, UBE2A, EPPK1, PTPN3, PCNT, TP53, KIF18A, RPGRIP1L, BSN, VPS41, ACTN2, FRMPD4, CENPE, ELMO1, KIF1A, ACTRT2, PPM1E, KRTAP4-11, MYH11, DSP, HIST1H2AK, CORT, ADD2, NCOR2, TEX11	128	2596	12782	1.65407	0.113013	0.0582	0.62971
			GOTERM_BP_FAT	GO:0043933~macromolecular complex subunit organization	16	1.1396	0.001172	TAF1, ATL2, ALDH5A1, TP53, KIF18A, ACTN2, CENPE, CTCF, IRS1, CTTNBP2, RANBP9, ARHGAP6, MAP3K1, MYH11, HIST1H2AK, AGRN	118	710	13528	2.58353	0.79853	0.413767	1.90823
			GOTERM_BP_FAT	GO:0006461~protein complex assembly	13	0.925926	0.001402	TAF1, ATL2, ALDH5A1, TP53, ACTN2, CENPE, IRS1, CTTNBP2, RANBP9, ARHGAP6, MAP3K1, MYH11, AGRN	118	505	13528	2.95123	0.852965	0.380765	2.27908
			GOTERM_BP_FAT	GO:0070271~protein complex biogenesis	13	0.925926	0.001402	TAF1, ATL2, ALDH5A1, TP53, ACTN2, CENPE, IRS1, CTTNBP2, RANBP9, ARHGAP6, MAP3K1, MYH11, AGRN	118	505	13528	2.95123	0.852965	0.380765	2.27908
			GOTERM_BP_FAT	GO:0044087~regulation of cellular component biogenesis	7	0.498575	0.001449	CTTNBP2, TAF1, ARHGAP6, CDC42EP1, MAP3K1, AGRN, ADD2	118	142	13528	5.65147	0.862086	0.327145	2.35431
			GOTERM_BP_FAT	GO:0048009~insulin-like growth factor receptor signaling pathway	3	0.213675	0.002566	AKT1, IRS1, PIK3R1	118	9	13528	38.2147	0.970095	0.442869	4.1329
			GOTERM_BP_FAT	GO:0043491~protein kinase B signaling cascade	3	0.213675	0.002566	AKT1, PIK3CA, IRS1	118	9	13528	38.2147	0.970095	0.442869	4.1329
			GOTERM_BP_FAT	GO:0051130~positive regulation of cellular component organization	7	0.498575	0.004852	AKT1, CTTNBP2, TAF1, CDC42EP1, MAP3K1, CENPE, PIK3R1	118	181	13528	4.43375	0.998698	0.612928	7.6791
			GOTERM_BP_FAT	GO:0065003~macromolecular complex assembly	14	0.997151	0.004881	TAF1, ATL2, ALDH5A1, TP53, ACTN2, CENPE, IRS1, CTTNBP2, RANBP9, ARHGAP6, MAP3K1, MYH11, HIST1H2AK, AGRN	118	665	13528	2.41356	0.998748	0.566307	7.72276
			GOTERM_MF_FAT	GO:0003777~microtubule motor activity	5	0.356125	0.005113	KIF4B, KIF1A, DNAH14, KIF18A, CENPE	118	77	12983	7.14451	0.819514	0.819514	6.72519
			KEGG_PATHWAY	hsa05212:Pancreatic cancer	5	0.356125	0.005591	VEGFB, AKT1, TP53, PIK3CA, PIK3R1	52	72	5085	6.79087	0.432373	0.432373	6.04449
			GOTERM_BP_FAT	GO:0007267~cell-cell signaling	13	0.925926	0.005701	ALDH5A1, GABRA5, BSN, LILRB2, CTTNBP2, KCNN1, KCNN3, DMD, MTNR1B, AGRN, CORT, HTR3B, CACNA1B	118	600	13528	2.48395	0.999594	0.580099	8.96418
			GOTERM_CC_FAT	GO:0044430~cytoskeletal part	19	1.35328	0.006054	KIF4B, DNAH14, PCNT, RPGRIP1L, KIF18A, ACTN2, CENPE, VPS41, AKT1, PCGF5, KIF1A, ARHGAP6, RANBP9, CTAG2, KRTAP4-11, KRT8, KRT1, MYH11, ADD2	128	952	12782	1.99299	0.775506	0.392236	7.56746
			GOTERM_BP_FAT	GO:0007017~microtubule-based process	8	0.569801	0.006393	CTTNBP2, KIF4B, KIF1A, RANBP9, DNAH14, PCNT, KIF18A, CENPE	118	253	13528	3.62511	0.999843	0.58357	9.99911
			GOTERM_MF_FAT	GO:0019899~enzyme binding	12	0.854701	0.007527	AKT1, CTTNBP2, RANBP9, ARHGAP6, UBE2A, MAP3K1, DMD, DOCK9, TP53, CENPE, IRS1, PIK3R1	118	523	12983	2.52448	0.919819	0.716837	9.75238
			KEGG_PATHWAY	hsa04722:Neurotrophin signaling pathway	6	0.42735	0.007622	AKT1, MAP3K1, TP53, PIK3CA, IRS1, PIK3R1	52	124	5085	4.7317	0.538265	0.320489	8.15628
			KEGG_PATHWAY	hsa04960:Aldosterone-regulated sodium reabsorption	4	0.2849	0.00775	PIK3CA, ATP1A1, IRS1, PIK3R1	52	41	5085	9.54034	0.544224	0.230426	8.28754
			GOTERM_MF_FAT	GO:0003774~motor activity	6	0.42735	0.00919	KIF4B, KIF1A, DNAH14, MYH11, KIF18A, CENPE	118	142	12983	4.64896	0.954213	0.642249	11.7853
			GOTERM_MF_FAT	GO:0019904~protein domain specific binding	9	0.641026	0.010115	ARHGAP6, ARHGAP5, DMD, ARHGAP17, ACTN2, CIT, IRS1, PTPN12, ELMO1	118	331	12983	2.99163	0.966477	0.572106	12.8966
			GOTERM_CC_FAT	GO:0000267~cell fraction	20	1.4245	0.010443	CYP2B6, ALDH5A1, CYP2D6, TP53, BSN, ANPEP, ATP1A1, VPS41, IDO1, IRS1, PTPN12, AKT1, CTTNBP2, LILRB2, CHST10, MAP3K1, DMD, PLCH1, CORT, PCDHA13	128	1083	12782	1.84413	0.924414	0.475663	12.7185
			GOTERM_MF_FAT	GO:0017076~purine nucleotide binding	28	1.9943	0.010832	KIF4B, ATL2, DNAH14, SETX, AKT1, ARHGAP5, MAP3K1, CHST12, PIK3CA, DCLK1, TAF1, GUCY2F, UBE2A, DOCK9, KIF18A, TP53, CENPE, ATP1A1, KIF1A, PSMC6, ATP9B, RAB34, EIF4A1, ROR1, MYH11, DPYD, CIT, CACNA1B	118	1918	12983	1.60621	0.973685	0.516896	13.7499
			GOTERM_MF_FAT	GO:0017124~SH3 domain binding	5	0.356125	0.01102	ARHGAP6, ARHGAP17, CIT, PTPN12, ELMO1	118	96	12983	5.73049	0.975306	0.460368	13.9726
			KEGG_PATHWAY	hsa04930:Type II diabetes mellitus	4	0.2849	0.011302	PIK3CA, IRS1, PIK3R1, CACNA1B	52	47	5085	8.32242	0.682741	0.249495	11.8737
			GOTERM_BP_FAT	GO:0033043~regulation of organelle organization	7	0.498575	0.011392	CTTNBP2, ARHGAP6, MAP3K1, CTCF, CENPE, HERC2, ADD2	118	217	13528	3.6982	1	0.758964	17.1563
			GOTERM_MF_FAT	GO:0005198~structural molecule activity	13	0.925926	0.011783	MUC2, CLDN7, EPPK1, ACTN2, COL5A1, RPS27, DMD, KRT8, MYH11, KRT1, DSP, AGRN, ADD2	118	634	12983	2.25604	0.980916	0.431959	14.8694
			GOTERM_BP_FAT	GO:0034621~cellular macromolecular complex subunit organization	9	0.641026	0.012288	CTTNBP2, TAF1, ARHGAP6, MYH11, KIF18A, HIST1H2AK, CTCF, CENPE, AGRN	118	357	13528	2.89019	1	0.755225	18.3807
			GOTERM_MF_FAT	GO:0030554~adenyl nucleotide binding	24	1.7094	0.012852	TAF1, KIF4B, GUCY2F, UBE2A, DNAH14, KIF18A, TP53, ATP1A1, CENPE, SETX, AKT1, KIF1A, PSMC6, ATP9B, MAP3K1, CHST12, EIF4A1, ROR1, MYH11, PIK3CA, DPYD, CIT, DCLK1, CACNA1B	118	1577	12983	1.67445	0.986705	0.417279	16.1115
			GOTERM_BP_FAT	GO:0007010~cytoskeleton organization	10	0.712251	0.01332	CTTNBP2, RANBP9, ARHGAP6, PCNT, DMD, KRT8, MYH11, KIF18A, ADD2, ELMO1	118	436	13528	2.62945	1	0.755629	19.7712
			GOTERM_MF_FAT	GO:0000166~nucleotide binding	31	2.20798	0.01438	KIF4B, ATL2, DNAH14, SETX, AKT1, ARHGAP5, MAP3K1, CHST12, NT5C3, HNRNPCL1, PIK3CA, DCLK1, TAF1, GUCY2F, UBE2A, DOCK9, KIF18A, TP53, CENPE, ATP1A1, KIF1A, PSMC6, ATP9B, EIF4A1, RAB34, ROR1, MYH11, DPYD, RBMXL3, CIT, CACNA1B	118	2245	12983	1.51928	0.992075	0.415811	17.858
			KEGG_PATHWAY	hsa04510:Focal adhesion	7	0.498575	0.014472	VEGFB, AKT1, ARHGAP5, PIK3CA, ACTN2, COL5A1, PIK3R1	52	201	5085	3.40557	0.770622	0.255079	14.9652
			GOTERM_BP_FAT	GO:0030030~cell projection organization	9	0.641026	0.014528	AKT1, BBS7, PCNT, DMD, RPGRIP1L, ACTN2, CELSR2, ROBO3, DCLK1	118	368	13528	2.8038	1	0.760192	21.3692
			KEGG_PATHWAY	hsa05213:Endometrial cancer	4	0.2849	0.014875	AKT1, TP53, PIK3CA, PIK3R1	52	52	5085	7.52219	0.779893	0.222968	15.3506
			KEGG_PATHWAY	hsa04150:mTOR signaling pathway	4	0.2849	0.014875	VEGFB, AKT1, PIK3CA, PIK3R1	52	52	5085	7.52219	0.779893	0.222968	15.3506
			GOTERM_MF_FAT	GO:0001883~purine nucleoside binding	24	1.7094	0.015206	TAF1, KIF4B, GUCY2F, UBE2A, DNAH14, KIF18A, TP53, ATP1A1, CENPE, SETX, AKT1, KIF1A, PSMC6, ATP9B, MAP3K1, CHST12, EIF4A1, ROR1, MYH11, PIK3CA, DPYD, CIT, DCLK1, CACNA1B	118	1601	12983	1.64935	0.994011	0.400579	18.7884
			GOTERM_BP_FAT	GO:0046326~positive regulation of glucose import	3	0.213675	0.015302	AKT1, IRS1, PIK3R1	118	22	13528	15.6333	1	0.754464	22.3781
			GOTERM_BP_FAT	GO:0010828~positive regulation of glucose transport	3	0.213675	0.015302	AKT1, IRS1, PIK3R1	118	22	13528	15.6333	1	0.754464	22.3781
			GOTERM_BP_FAT	GO:0030334~regulation of cell migration	6	0.42735	0.015658	AKT1, MUC2, ARHGAP5, MAP3K1, IRS1, PIK3R1	118	169	13528	4.0702	1	0.740088	22.8377
			GOTERM_BP_FAT	GO:0031329~regulation of cellular catabolic process	4	0.2849	0.015773	AKT1, TAF1, PTPN3, IRS1	118	61	13528	7.51764	1	0.721263	22.9848
			GOTERM_BP_FAT	GO:0050877~neurological system process	19	1.35328	0.015865	GUCY2F, BBS7, ALDH5A1, OR8H3, GABRA5, BSN, EYA3, CTTNBP2, OR10G7, CHST10, KCNN1, KCNN3, DMD, NAB1, MTNR1B, AGRN, CORT, HTR3B, CACNA1B	118	1210	13528	1.8002	1	0.702879	23.1031
			GOTERM_MF_FAT	GO:0001882~nucleoside binding	24	1.7094	0.016395	TAF1, KIF4B, GUCY2F, UBE2A, DNAH14, KIF18A, TP53, ATP1A1, CENPE, SETX, AKT1, KIF1A, PSMC6, ATP9B, MAP3K1, CHST12, EIF4A1, ROR1, MYH11, PIK3CA, DPYD, CIT, DCLK1, CACNA1B	118	1612	12983	1.6381	0.996	0.394651	20.1102
			KEGG_PATHWAY	hsa05223:Non-small cell lung cancer	4	0.2849	0.016463	AKT1, TP53, PIK3CA, PIK3R1	52	54	5085	7.24359	0.812994	0.212992	16.856
			GOTERM_BP_FAT	GO:0007018~microtubule-based movement	5	0.356125	0.01663	KIF4B, KIF1A, DNAH14, KIF18A, CENPE	118	113	13528	5.07275	1	0.700503	24.0792
			GOTERM_BP_FAT	GO:0051259~protein oligomerization	6	0.42735	0.017546	ATL2, ALDH5A1, MAP3K1, TP53, ACTN2, IRS1	118	174	13528	3.95324	1	0.70152	25.2332
			GOTERM_BP_FAT	GO:0048858~cell projection morphogenesis	7	0.498575	0.019618	BBS7, PCNT, DMD, RPGRIP1L, CELSR2, ROBO3, DCLK1	118	245	13528	3.27554	1	0.724387	27.7809
			GOTERM_BP_FAT	GO:0006793~phosphorus metabolic process	16	1.1396	0.020441	TAF1, GUCY2F, PTPN3, PTPN12, AKT1, EYA3, CTTNBP2, PPM1E, PROK1, MAP3K1, ROR1, PIK3CA, CIT, ATP6V0D2, PIK3R1, DCLK1	118	973	13528	1.88521	1	0.722613	28.7707
			GOTERM_BP_FAT	GO:0006796~phosphate metabolic process	16	1.1396	0.020441	TAF1, GUCY2F, PTPN3, PTPN12, AKT1, EYA3, CTTNBP2, PPM1E, PROK1, MAP3K1, ROR1, PIK3CA, CIT, ATP6V0D2, PIK3R1, DCLK1	118	973	13528	1.88521	1	0.722613	28.7707
			GOTERM_CC_FAT	GO:0015630~microtubule cytoskeleton	12	0.854701	0.020736	AKT1, KIF4B, PCGF5, KIF1A, RANBP9, CTAG2, DNAH14, PCNT, RPGRIP1L, KIF18A, VPS41, CENPE	128	549	12782	2.18272	0.994228	0.643336	23.7786
			GOTERM_MF_FAT	GO:0032555~purine ribonucleotide binding	26	1.85185	0.021084	KIF4B, ATL2, DNAH14, SETX, AKT1, ARHGAP5, MAP3K1, PIK3CA, DCLK1, TAF1, GUCY2F, UBE2A, KIF18A, TP53, DOCK9, CENPE, ATP1A1, KIF1A, PSMC6, ATP9B, RAB34, EIF4A1, ROR1, MYH11, CIT, CACNA1B	118	1836	12983	1.55809	0.999189	0.447402	25.1304
			GOTERM_MF_FAT	GO:0032553~ribonucleotide binding	26	1.85185	0.021084	KIF4B, ATL2, DNAH14, SETX, AKT1, ARHGAP5, MAP3K1, PIK3CA, DCLK1, TAF1, GUCY2F, UBE2A, KIF18A, TP53, DOCK9, CENPE, ATP1A1, KIF1A, PSMC6, ATP9B, RAB34, EIF4A1, ROR1, MYH11, CIT, CACNA1B	118	1836	12983	1.55809	0.999189	0.447402	25.1304
			GOTERM_BP_FAT	GO:0007242~intracellular signaling cascade	19	1.35328	0.022325	GUCY2F, INADL, TP53, IRS1, ELMO1, AKT1, ARHGAP6, CDC42EP1, ARHGAP5, PROK1, MAP3K1, PLCH1, RAB34, MTNR1B, PIK3CA, CORT, CIT, PIK3R1, DCLK1	118	1256	13528	1.73427	1	0.738399	30.9883
			GOTERM_MF_FAT	GO:0005524~ATP binding	22	1.56695	0.022599	TAF1, KIF4B, GUCY2F, UBE2A, DNAH14, KIF18A, TP53, ATP1A1, CENPE, SETX, AKT1, KIF1A, PSMC6, ATP9B, MAP3K1, EIF4A1, ROR1, MYH11, PIK3CA, CIT, DCLK1, CACNA1B	118	1477	12983	1.63884	0.999517	0.444158	26.688
			GOTERM_BP_FAT	GO:0032990~cell part morphogenesis	7	0.498575	0.023739	BBS7, PCNT, DMD, RPGRIP1L, CELSR2, ROBO3, DCLK1	118	256	13528	3.1348	1	0.745248	32.6102
			GOTERM_BP_FAT	GO:0032963~collagen metabolic process	3	0.213675	0.024213	MMP3, ADAMTS2, COL5A1	118	28	13528	12.2833	1	0.737968	33.1454
			KEGG_PATHWAY	hsa05214:Glioma	4	0.2849	0.024754	AKT1, TP53, PIK3CA, PIK3R1	52	63	5085	6.20879	0.920471	0.271272	24.3259
			GOTERM_BP_FAT	GO:0040012~regulation of locomotion	6	0.42735	0.025574	AKT1, MUC2, ARHGAP5, MAP3K1, IRS1, PIK3R1	118	192	13528	3.58263	1	0.74362	34.6606
			GOTERM_BP_FAT	GO:0045213~neurotransmitter receptor metabolic process	2	0.14245	0.025724	DMD, AGRN	118	3	13528	76.4294	1	0.732462	34.8261
			GOTERM_MF_FAT	GO:0032559~adenyl ribonucleotide binding	22	1.56695	0.025803	TAF1, KIF4B, GUCY2F, UBE2A, DNAH14, KIF18A, TP53, ATP1A1, CENPE, SETX, AKT1, KIF1A, PSMC6, ATP9B, MAP3K1, EIF4A1, ROR1, MYH11, PIK3CA, CIT, DCLK1, CACNA1B	118	1497	12983	1.61694	0.999839	0.46402	29.8856
			GOTERM_BP_FAT	GO:0018105~peptidyl-serine phosphorylation	3	0.213675	0.025862	AKT1, TAF1, MAP3K1	118	29	13528	11.8597	1	0.721487	34.977
			GOTERM_BP_FAT	GO:0051270~regulation of cell motion	6	0.42735	0.026079	AKT1, MUC2, ARHGAP5, MAP3K1, IRS1, PIK3R1	118	193	13528	3.56406	1	0.711971	35.2143
			GOTERM_MF_FAT	GO:0016286~small conductance calcium-activated potassium channel activity	2	0.14245	0.026794	KCNN1, KCNN3	118	3	12983	73.3503	0.999885	0.453796	30.8489
			GOTERM_BP_FAT	GO:0032583~regulation of gene-specific transcription	5	0.356125	0.028929	TAF1, MAP3K1, TP53, CELSR2, NCOR2	118	134	13528	4.27776	1	0.737273	38.2592
			GOTERM_MF_FAT	GO:0005200~structural constituent of cytoskeleton	4	0.2849	0.029115	DMD, KRT1, DSP, AGRN	118	74	12983	5.94732	0.999948	0.460334	33.0553
			GOTERM_BP_FAT	GO:0044259~multicellular organismal macromolecule metabolic process	3	0.213675	0.029291	MMP3, ADAMTS2, COL5A1	118	31	13528	11.0946	1	0.730179	38.6372
			GOTERM_BP_FAT	GO:0008637~apoptotic mitochondrial changes	3	0.213675	0.029291	AKT1, MAP3K1, TP53	118	31	13528	11.0946	1	0.730179	38.6372
			GOTERM_MF_FAT	GO:0030695~GTPase regulator activity	9	0.641026	0.029596	ARHGAP6, ARHGAP33, ARHGAP5, DOCK9, ARHGAP17, HERC2, ARHGAP11A, CIT, IQSEC3	118	404	12983	2.45106	0.999956	0.445812	33.504
			GOTERM_MF_FAT	GO:0005100~Rho GTPase activator activity	3	0.213675	0.029721	ARHGAP6, ARHGAP33, ARHGAP5	118	30	12983	11.0025	0.999958	0.428704	33.6202
			KEGG_PATHWAY	hsa04670:Leukocyte transendothelial migration	5	0.356125	0.029802	CLDN7, ARHGAP5, PIK3CA, ACTN2, PIK3R1	52	118	5085	4.14358	0.952911	0.287892	28.5689
			GOTERM_BP_FAT	GO:0032535~regulation of cellular component size	7	0.498575	0.030246	AKT1, NOTCH2, ARHGAP5, MAP3K1, TP53, ADD2, DCLK1	118	271	13528	2.96129	1	0.730466	39.6211
			GOTERM_BP_FAT	GO:0051493~regulation of cytoskeleton organization	5	0.356125	0.030319	CTTNBP2, ARHGAP6, MAP3K1, CENPE, ADD2	118	136	13528	4.21486	1	0.720418	39.696
			KEGG_PATHWAY	hsa05211:Renal cell carcinoma	4	0.2849	0.032502	VEGFB, AKT1, PIK3CA, PIK3R1	52	70	5085	5.58791	0.964466	0.283749	30.749
			GOTERM_BP_FAT	GO:0046324~regulation of glucose import	3	0.213675	0.032891	AKT1, IRS1, PIK3R1	118	33	13528	10.4222	1	0.739117	42.2705
			GOTERM_BP_FAT	GO:0060271~cilium morphogenesis	3	0.213675	0.032891	BBS7, PCNT, RPGRIP1L	118	33	13528	10.4222	1	0.739117	42.2705
			GOTERM_BP_FAT	GO:0007059~chromosome segregation	4	0.2849	0.033048	KIF18A, CTCF, CENPE, TEX11	118	81	13528	5.66144	1	0.730613	42.4237
			GOTERM_MF_FAT	GO:0060589~nucleoside-triphosphatase regulator activity	9	0.641026	0.033102	ARHGAP6, ARHGAP33, ARHGAP5, DOCK9, ARHGAP17, HERC2, ARHGAP11A, CIT, IQSEC3	118	413	12983	2.39765	0.999987	0.446638	36.6936
			KEGG_PATHWAY	hsa05218:Melanoma	4	0.2849	0.033701	AKT1, TP53, PIK3CA, PIK3R1	52	71	5085	5.50921	0.968649	0.270047	31.6976
			GOTERM_BP_FAT	GO:0010639~negative regulation of organelle organization	4	0.2849	0.034093	ARHGAP6, MAP3K1, CENPE, ADD2	118	82	13528	5.59239	1	0.731846	43.4372
			GOTERM_BP_FAT	GO:0010827~regulation of glucose transport	3	0.213675	0.034753	AKT1, IRS1, PIK3R1	118	34	13528	10.1157	1	0.729065	44.0692
			GOTERM_BP_FAT	GO:0031334~positive regulation of protein complex assembly	3	0.213675	0.036655	CTTNBP2, TAF1, MAP3K1	118	35	13528	9.82663	1	0.738784	45.8523
			GOTERM_BP_FAT	GO:0046777~protein amino acid autophosphorylation	4	0.2849	0.037329	AKT1, CTTNBP2, TAF1, MAP3K1	118	85	13528	5.39501	1	0.736184	46.4714
			GOTERM_MF_FAT	GO:0005516~calmodulin binding	5	0.356125	0.037732	KCNN1, PCNT, KCNN3, MYH11, ADD2	118	140	12983	3.92948	0.999997	0.473934	40.6897
			GOTERM_BP_FAT	GO:0031331~positive regulation of cellular catabolic process	3	0.213675	0.038596	AKT1, TAF1, IRS1	118	36	13528	9.55367	1	0.739243	47.617
			KEGG_PATHWAY	hsa05220:Chronic myeloid leukemia	4	0.2849	0.038727	AKT1, TP53, PIK3CA, PIK3R1	52	75	5085	5.21538	0.981485	0.282823	35.5456
			GOTERM_BP_FAT	GO:0030326~embryonic limb morphogenesis	4	0.2849	0.039571	NOTCH2, DLX6, RPGRIP1L, TWIST1	118	87	13528	5.27099	1	0.73951	48.483
			GOTERM_BP_FAT	GO:0035113~embryonic appendage morphogenesis	4	0.2849	0.039571	NOTCH2, DLX6, RPGRIP1L, TWIST1	118	87	13528	5.27099	1	0.73951	48.483
			GOTERM_BP_FAT	GO:0008286~insulin receptor signaling pathway	3	0.213675	0.040576	AKT1, IRS1, PIK3R1	118	37	13528	9.29546	1	0.740031	49.3609
			GOTERM_BP_FAT	GO:0044236~multicellular organismal metabolic process	3	0.213675	0.040576	MMP3, ADAMTS2, COL5A1	118	37	13528	9.29546	1	0.740031	49.3609
			GOTERM_BP_FAT	GO:0032232~negative regulation of actin filament bundle formation	2	0.14245	0.042508	ARHGAP6, MAP3K1	118	5	13528	45.8576	1	0.748401	51.0108
			GOTERM_BP_FAT	GO:0090004~positive regulation of establishment of protein localization to plasma membrane	2	0.14245	0.042508	AKT1, PIK3R1	118	5	13528	45.8576	1	0.748401	51.0108
			GOTERM_BP_FAT	GO:0007266~Rho protein signal transduction	3	0.213675	0.042593	ARHGAP6, CDC42EP1, ARHGAP5	118	38	13528	9.05085	1	0.741096	51.0818
			GOTERM_BP_FAT	GO:0043254~regulation of protein complex assembly	4	0.2849	0.04306	CTTNBP2, TAF1, MAP3K1, ADD2	118	90	13528	5.09529	1	0.737128	51.4725
			KEGG_PATHWAY	hsa04530:Tight junction	5	0.356125	0.044404	AKT1, CLDN7, INADL, MYH11, ACTN2	52	134	5085	3.64882	0.98982	0.297335	39.6538
			GOTERM_BP_FAT	GO:0018209~peptidyl-serine modification	3	0.213675	0.044647	AKT1, TAF1, MAP3K1	118	39	13528	8.81877	1	0.742394	52.7776
			GOTERM_BP_FAT	GO:0051262~protein tetramerization	3	0.213675	0.044647	ALDH5A1, TP53, ACTN2	118	39	13528	8.81877	1	0.742394	52.7776
			GOTERM_BP_FAT	GO:0010551~regulation of specific transcription from RNA polymerase II promoter	4	0.2849	0.047943	TAF1, MAP3K1, TP53, NCOR2	118	94	13528	4.87847	1	0.760195	55.3843
			GOTERM_BP_FAT	GO:0009894~regulation of catabolic process	4	0.2849	0.050483	AKT1, TAF1, PTPN3, IRS1	118	96	13528	4.77684	1	0.771037	57.2997
			GOTERM_BP_FAT	GO:0051983~regulation of chromosome segregation	2	0.14245	0.050792	CTCF, CENPE	118	6	13528	38.2147	1	0.766178	57.5276
			GOTERM_BP_FAT	GO:0008089~anterograde axon cargo transport	2	0.14245	0.050792	KIF4B, KIF1A	118	6	13528	38.2147	1	0.766178	57.5276
			GOTERM_BP_FAT	GO:0007368~determination of left/right symmetry	3	0.213675	0.051022	NOTCH2, BBS7, RPGRIP1L	118	42	13528	8.18886	1	0.76087	57.6963
			KEGG_PATHWAY	hsa05222:Small cell lung cancer	4	0.2849	0.051351	AKT1, TP53, PIK3CA, PIK3R1	52	84	5085	4.65659	0.995128	0.31635	44.3569
			KEGG_PATHWAY	hsa05210:Colorectal cancer	4	0.2849	0.051351	AKT1, TP53, PIK3CA, PIK3R1	52	84	5085	4.65659	0.995128	0.31635	44.3569
			GOTERM_BP_FAT	GO:0043623~cellular protein complex assembly	5	0.356125	0.051979	CTTNBP2, ARHGAP6, MYH11, CENPE, AGRN	118	162	13528	3.5384	1	0.760619	58.3912
			GOTERM_BP_FAT	GO:0009855~determination of bilateral symmetry	3	0.213675	0.053216	NOTCH2, BBS7, RPGRIP1L	118	43	13528	7.99842	1	0.762245	59.2744
			GOTERM_BP_FAT	GO:0009799~determination of symmetry	3	0.213675	0.053216	NOTCH2, BBS7, RPGRIP1L	118	43	13528	7.99842	1	0.762245	59.2744
			GOTERM_BP_FAT	GO:0035108~limb morphogenesis	4	0.2849	0.054413	NOTCH2, DLX6, RPGRIP1L, TWIST1	118	99	13528	4.63208	1	0.763551	60.1121
			GOTERM_BP_FAT	GO:0035107~appendage morphogenesis	4	0.2849	0.054413	NOTCH2, DLX6, RPGRIP1L, TWIST1	118	99	13528	4.63208	1	0.763551	60.1121
			GOTERM_MF_FAT	GO:0008307~structural constituent of muscle	3	0.213675	0.054882	DMD, MYH11, ACTN2	118	42	12983	7.85896	1	0.592518	53.5422
			KEGG_PATHWAY	hsa04210:Apoptosis	4	0.2849	0.055953	AKT1, TP53, PIK3CA, PIK3R1	52	87	5085	4.49602	0.997019	0.321387	47.2864
			GOTERM_BP_FAT	GO:0022402~cell cycle process	10	0.712251	0.056113	AKT1, NOTCH2, TAF1, PSMC6, PCNT, TP53, KIF18A, CENPE, CIT, TEX11	118	565	13528	2.0291	1	0.767958	61.274
			GOTERM_BP_FAT	GO:0032989~cellular component morphogenesis	8	0.569801	0.056678	BBS7, PCNT, DMD, MYH11, RPGRIP1L, CELSR2, ROBO3, DCLK1	118	397	13528	2.31021	1	0.765226	61.6527
			GOTERM_BP_FAT	GO:0051495~positive regulation of cytoskeleton organization	3	0.213675	0.057702	CTTNBP2, MAP3K1, CENPE	118	45	13528	7.64294	1	0.765374	62.3311
			GOTERM_BP_FAT	GO:0034622~cellular macromolecular complex assembly	7	0.498575	0.057808	CTTNBP2, TAF1, ARHGAP6, MYH11, HIST1H2AK, CENPE, AGRN	118	318	13528	2.52361	1	0.759976	62.4005
			GOTERM_BP_FAT	GO:0014065~phosphoinositide 3-kinase cascade	2	0.14245	0.059005	IRS1, PIK3R1	118	7	13528	32.7554	1	0.761257	63.1779
			GOTERM_BP_FAT	GO:0090003~regulation of establishment of protein localization to plasma membrane	2	0.14245	0.059005	AKT1, PIK3R1	118	7	13528	32.7554	1	0.761257	63.1779
			GOTERM_BP_FAT	GO:0032436~positive regulation of proteasomal ubiquitin-dependent protein catabolic process	2	0.14245	0.059005	AKT1, TAF1	118	7	13528	32.7554	1	0.761257	63.1779
			KEGG_PATHWAY	hsa05215:Prostate cancer	4	0.2849	0.059129	AKT1, TP53, PIK3CA, PIK3R1	52	89	5085	4.39499	0.997879	0.319373	49.2248
			GOTERM_BP_FAT	GO:0051276~chromosome organization	9	0.641026	0.059267	EYA3, UBE2A, TP53, KIF18A, BANP, HIST1H2AK, CTCF, CENPE, TEX11	118	485	13528	2.12742	1	0.756958	63.3456
			GOTERM_BP_FAT	GO:0060173~limb development	4	0.2849	0.059875	NOTCH2, DLX6, RPGRIP1L, TWIST1	118	103	13528	4.4522	1	0.754796	63.7328
			GOTERM_BP_FAT	GO:0048736~appendage development	4	0.2849	0.059875	NOTCH2, DLX6, RPGRIP1L, TWIST1	118	103	13528	4.4522	1	0.754796	63.7328
			GOTERM_CC_FAT	GO:0005886~plasma membrane	47	3.34758	0.061522	CLDN7, IGDCC4, PLXNA4, BBS7, SSFA2, OR8H3, CNTNAP3B, ARHGAP17, ANPEP, LSR, AKT1, CTTNBP2, OR10G7, CDC42EP1, DMD, KRT8, KRT1, PCDHA13, HTR3B, ATP6V0D2, DCLK1, MUC12, GUCY2F, INADL, PTPN3, GABRA5, RIMBP2, KIF18A, BSN, ACTN2, CELSR2, ATP1A1, IRS1, ELMO1, TRDN, NOTCH2, LILRB2, ARHGAP33, KCNN1, KCNN3, NAB1, MTNR1B, ROR1, DSP, ADD2, MUC16, CACNA1B	128	3777	12782	1.24262	1	0.925975	56.0793
			GOTERM_BP_FAT	GO:0007265~Ras protein signal transduction	4	0.2849	0.062699	ARHGAP6, CDC42EP1, ARHGAP5, ELMO1	118	105	13528	4.36739	1	0.765428	65.4816
			GOTERM_CC_FAT	GO:0044459~plasma membrane part	30	2.13675	0.062954	CLDN7, BBS7, ARHGAP17, ANPEP, CTTNBP2, DMD, PCDHA13, ATP6V0D2, HTR3B, DCLK1, MUC12, GUCY2F, INADL, PTPN3, GABRA5, RIMBP2, KIF18A, BSN, ATP1A1, ACTN2, IRS1, NOTCH2, LILRB2, KCNN1, KCNN3, ROR1, MTNR1B, DSP, ADD2, CACNA1B	128	2203	12782	1.35986	1	0.898235	56.9395
			GOTERM_BP_FAT	GO:0009896~positive regulation of catabolic process	3	0.213675	0.067048	AKT1, TAF1, IRS1	118	49	13528	7.01902	1	0.783266	68.0208
			GOTERM_BP_FAT	GO:0031998~regulation of fatty acid beta-oxidation	2	0.14245	0.067148	AKT1, IRS1	118	8	13528	28.661	1	0.778455	68.0769
			GOTERM_CC_FAT	GO:0044441~cilium part	3	0.213675	0.070711	BBS7, DNAH14, RPGRIP1L	128	44	12782	6.80859	1	0.895133	61.3366
			GOTERM_CC_FAT	GO:0030054~cell junction	10	0.712251	0.072906	CLDN7, CTTNBP2, INADL, DMD, RIMBP2, GABRA5, DSP, BSN, ARHGAP17, ACTN2	128	518	12782	1.92779	1	0.873707	62.5037
			GOTERM_BP_FAT	GO:0019216~regulation of lipid metabolic process	4	0.2849	0.073059	AKT1, ATP1A1, LSR, IRS1	118	112	13528	4.09443	1	0.801952	71.2421
			GOTERM_CC_FAT	GO:0005626~insoluble fraction	14	0.997151	0.073365	CYP2B6, CYP2D6, TP53, BSN, ATP1A1, VPS41, IRS1, LILRB2, CTTNBP2, CHST10, MAP3K1, DMD, PLCH1, PCDHA13	128	839	12782	1.66631	1	0.846555	62.7434
			GOTERM_BP_FAT	GO:0042176~regulation of protein catabolic process	3	0.213675	0.074364	AKT1, TAF1, PTPN3	118	52	13528	6.61408	1	0.80288	71.9
			GOTERM_MF_FAT	GO:0016791~phosphatase activity	6	0.42735	0.074533	EYA3, PPM1E, PTPN3, NT5C3, ATP1A1, PTPN12	118	249	12983	2.65122	1	0.691467	65.0755
			GOTERM_BP_FAT	GO:0007080~mitotic metaphase plate congression	2	0.14245	0.075221	KIF18A, CENPE	118	9	13528	25.4765	1	0.801806	72.3243
			GOTERM_BP_FAT	GO:0008544~epidermis development	5	0.356125	0.075465	AKT1, KRT1, DSP, ADAMTS2, COL5A1	118	184	13528	3.11533	1	0.798049	72.444
			GOTERM_CC_FAT	GO:0043296~apical junction complex	4	0.2849	0.075677	CLDN7, INADL, DSP, ARHGAP17	128	99	12782	4.03472	1	0.827933	63.93
			GOTERM_BP_FAT	GO:0007167~enzyme linked receptor protein signaling pathway	7	0.498575	0.076295	AKT1, GUCY2F, MAP3K1, ROR1, AGRN, IRS1, PIK3R1	118	342	13528	2.34652	1	0.796939	72.8476
			GOTERM_CC_FAT	GO:0031983~vesicle lumen	3	0.213675	0.076391	VEGFB, ANPEP, ACTN2	128	46	12782	6.51257	1	0.803887	64.2896
			GOTERM_CC_FAT	GO:0030018~Z disc	3	0.213675	0.076391	DMD, KRT8, ACTN2	128	46	12782	6.51257	1	0.803887	64.2896
			GOTERM_BP_FAT	GO:0030162~regulation of proteolysis	3	0.213675	0.076857	AKT1, TAF1, PTPN3	118	53	13528	6.48929	1	0.794682	73.1177
			GOTERM_BP_FAT	GO:0009165~nucleotide biosynthetic process	5	0.356125	0.077827	GUCY2F, ATP9B, ATP1A1, DPYD, ATP6V0D2	118	186	13528	3.08183	1	0.794252	73.5783
			GOTERM_MF_FAT	GO:0050998~nitric-oxide synthase binding	2	0.14245	0.078266	CTTNBP2, DMD	118	9	12983	24.4501	1	0.693797	66.9414
			KEGG_PATHWAY	hsa04330:Notch signaling pathway	3	0.213675	0.080125	NOTCH2, MAML2, NCOR2	52	47	5085	6.24182	0.999783	0.391155	60.4943
			GOTERM_CC_FAT	GO:0016327~apicolateral plasma membrane	4	0.2849	0.081128	CLDN7, INADL, DSP, ARHGAP17	128	102	12782	3.91605	1	0.798317	66.5914
			GOTERM_BP_FAT	GO:0007155~cell adhesion	11	0.783476	0.081268	CLDN7, ARHGAP6, ARHGAP5, CHST10, FAT4, CNTNAP3B, ACTN2, CELSR2, PCDHA13, COL5A1, MUC16	118	700	13528	1.80155	1	0.804216	75.1518
			GOTERM_BP_FAT	GO:0022610~biological adhesion	11	0.783476	0.081863	CLDN7, ARHGAP6, ARHGAP5, CHST10, FAT4, CNTNAP3B, ACTN2, CELSR2, PCDHA13, COL5A1, MUC16	118	701	13528	1.79898	1	0.80218	75.415
			GOTERM_BP_FAT	GO:0051494~negative regulation of cytoskeleton organization	3	0.213675	0.081921	ARHGAP6, MAP3K1, ADD2	118	55	13528	6.25331	1	0.797979	75.4405
			GOTERM_BP_FAT	GO:0045725~positive regulation of glycogen biosynthetic process	2	0.14245	0.083224	AKT1, IRS1	118	10	13528	22.9288	1	0.798907	76.0069
			GOTERM_BP_FAT	GO:0001953~negative regulation of cell-matrix adhesion	2	0.14245	0.083224	ARHGAP6, PIK3R1	118	10	13528	22.9288	1	0.798907	76.0069
			GOTERM_BP_FAT	GO:0016567~protein ubiquitination	4	0.2849	0.08413	AKT1, UBE2A, MAP3K1, HERC2	118	119	13528	3.85358	1	0.798226	76.3935
			GOTERM_BP_FAT	GO:0016310~phosphorylation	12	0.854701	0.085522	AKT1, GUCY2F, CTTNBP2, TAF1, MAP3K1, PROK1, ROR1, PIK3CA, CIT, ATP6V0D2, DCLK1, PIK3R1	118	800	13528	1.71966	1	0.799488	76.9758
			GOTERM_BP_FAT	GO:0034404~nucleobase, nucleoside and nucleotide biosynthetic process	5	0.356125	0.086386	GUCY2F, ATP9B, ATP1A1, DPYD, ATP6V0D2	118	193	13528	2.97005	1	0.798664	77.3306
			GOTERM_BP_FAT	GO:0034654~nucleobase, nucleoside, nucleotide and nucleic acid biosynthetic process	5	0.356125	0.086386	GUCY2F, ATP9B, ATP1A1, DPYD, ATP6V0D2	118	193	13528	2.97005	1	0.798664	77.3306
			GOTERM_BP_FAT	GO:0010552~positive regulation of specific transcription from RNA polymerase II promoter	3	0.213675	0.087086	TAF1, MAP3K1, TP53	118	57	13528	6.0339	1	0.797223	77.6141
			GOTERM_BP_FAT	GO:0000902~cell morphogenesis	7	0.498575	0.08847	BBS7, PCNT, DMD, RPGRIP1L, CELSR2, ROBO3, DCLK1	118	356	13528	2.25424	1	0.798446	78.1654
			GOTERM_BP_FAT	GO:0032434~regulation of proteasomal ubiquitin-dependent protein catabolic process	2	0.14245	0.091159	AKT1, TAF1	118	11	13528	20.8444	1	0.804485	79.1997
			GOTERM_BP_FAT	GO:0010812~negative regulation of cell-substrate adhesion	2	0.14245	0.091159	ARHGAP6, PIK3R1	118	11	13528	20.8444	1	0.804485	79.1997
			GOTERM_BP_FAT	GO:0048813~dendrite morphogenesis	2	0.14245	0.091159	CELSR2, DCLK1	118	11	13528	20.8444	1	0.804485	79.1997
			GOTERM_BP_FAT	GO:0051310~metaphase plate congression	2	0.14245	0.091159	KIF18A, CENPE	118	11	13528	20.8444	1	0.804485	79.1997
			GOTERM_CC_FAT	GO:0005625~soluble fraction	7	0.498575	0.091835	AKT1, CTTNBP2, ALDH5A1, ANPEP, IDO1, CORT, PTPN12	128	313	12782	2.23328	1	0.815969	71.299
			GOTERM_BP_FAT	GO:0009411~response to UV	3	0.213675	0.092345	AKT1, UBE2A, TP53	118	59	13528	5.82936	1	0.804851	79.6411
			GOTERM_BP_FAT	GO:0009260~ribonucleotide biosynthetic process	4	0.2849	0.092452	ATP9B, ATP1A1, DPYD, ATP6V0D2	118	124	13528	3.6982	1	0.801314	79.6806
			GOTERM_MF_FAT	GO:0010843~promoter binding	3	0.213675	0.093361	TAF1, TP53, CTCF	118	57	12983	5.79081	1	0.744359	73.5825
			GOTERM_BP_FAT	GO:0007398~ectoderm development	5	0.356125	0.094072	AKT1, KRT1, DSP, ADAMTS2, COL5A1	118	199	13528	2.8805	1	0.803279	80.2684
			GOTERM_MF_FAT	GO:0043560~insulin receptor substrate binding	2	0.14245	0.094816	PIK3CA, PIK3R1	118	11	12983	20.0046	1	0.735758	74.1528
			GOTERM_MF_FAT	GO:0020037~heme binding	4	0.2849	0.095977	CYP2B6, CYP2D6, IDO1, HERC2	118	121	12983	3.6372	1	0.726425	74.5991
		DCIS-IDC	GOTERM_BP_FAT	GO:0045935~positive regulation of nucleobase, nucleoside, nucleotide and nucleic acid metabolic process	29	0.865413	0.000241	GDF2, RBM4, ARNT2, SOX9, STAT6, ERCC6, NFAT5, POU3F3, MAML3, AGRN, MKL1, MLL4, AR, MAML2, TP53, TRIM24, PPARGC1B, ARHGEF11, ASCL1, NOTCH1, NCOA3, ETS2, TFAP2B, PDGFRA, USP22, SMARCA1, SMARCA2, MESP2, SMARCA4	296	624	13528	2.124	0.33304	0.33304	0.405878
			GOTERM_BP_FAT	GO:0045941~positive regulation of transcription	27	0.80573	0.000268	GDF2, RBM4, ARNT2, SOX9, STAT6, NFAT5, POU3F3, MAML3, AGRN, MKL1, MLL4, AR, MAML2, TP53, TRIM24, PPARGC1B, ARHGEF11, ASCL1, NOTCH1, NCOA3, ETS2, TFAP2B, USP22, SMARCA1, SMARCA2, MESP2, SMARCA4	296	564	13528	2.1879	0.361987	0.201243	0.450243
			GOTERM_MF_FAT	GO:0005245~voltage-gated calcium channel activity	6	0.179051	0.000335	RYR1, CACNA1G, CACNA1H, CACNA1E, CACNA1S, CACNA1B	289	28	12983	9.62654	0.15355	0.15355	0.481448
			GOTERM_BP_FAT	GO:0051254~positive regulation of RNA metabolic process	24	0.716204	0.000365	AR, MAML2, RBM4, ARNT2, TP53, SOX9, PPARGC1B, ARHGEF11, STAT6, ASCL1, NOTCH1, ERCC6, NCOA3, ETS2, NFAT5, TFAP2B, POU3F3, MAML3, AGRN, SMARCA1, SMARCA2, MLL4, MESP2, SMARCA4	296	481	13528	2.28038	0.457925	0.184633	0.613002
			GOTERM_BP_FAT	GO:0051173~positive regulation of nitrogen compound metabolic process	29	0.865413	0.000401	GDF2, RBM4, ARNT2, SOX9, STAT6, ERCC6, NFAT5, POU3F3, MAML3, AGRN, MKL1, MLL4, AR, MAML2, TP53, TRIM24, PPARGC1B, ARHGEF11, ASCL1, NOTCH1, NCOA3, ETS2, TFAP2B, PDGFRA, USP22, SMARCA1, SMARCA2, MESP2, SMARCA4	296	644	13528	2.05804	0.489833	0.154861	0.673528
			GOTERM_BP_FAT	GO:0010628~positive regulation of gene expression	27	0.80573	0.00042	GDF2, RBM4, ARNT2, SOX9, STAT6, NFAT5, POU3F3, MAML3, AGRN, MKL1, MLL4, AR, MAML2, TP53, TRIM24, PPARGC1B, ARHGEF11, ASCL1, NOTCH1, NCOA3, ETS2, TFAP2B, USP22, SMARCA1, SMARCA2, MESP2, SMARCA4	296	581	13528	2.12388	0.505289	0.131299	0.704206
			GOTERM_BP_FAT	GO:0010557~positive regulation of macromolecule biosynthetic process	29	0.865413	0.000518	GDF2, RBM4, ARNT2, SOX9, TGFB2, STAT6, NFAT5, POU3F3, MAML3, AGRN, MKL1, MLL4, AR, MAML2, TP53, TRIM24, PPARGC1B, ARHGEF11, ASCL1, NOTCH1, NCOA3, ETS2, PDGFRA, TFAP2B, USP22, SMARCA1, SMARCA2, MESP2, SMARCA4	296	654	13528	2.02657	0.580832	0.134903	0.869285
			GOTERM_MF_FAT	GO:0005509~calcium ion binding	37	1.10415	0.000601	PCDHA8, PXDN, LDLR, TBC1D9, ARSH, PCDHA5, PCDHB13, CETN1, TTN, PCDHGA1, STAT6, FGG, FAT4, DMD, FAT1, PCDHA11, ANO5, CDH26, CIB3, TGM7, GALNT13, TCHH, MMP19, TRPC7, CAPN9, LRP1B, CAPN2, CACNA1S, PKD2L2, NOTCH1, RYR1, CACNA1G, CACNA1H, VCAN, CACNA1E, MYLK, CACNA1B	289	919	12983	1.80869	0.258148	0.138692	0.860742
			KEGG_PATHWAY	hsa04020:Calcium signaling pathway	12	0.358102	0.000606	GRM5, PHKB, PDGFRA, RYR1, CACNA1G, CACNA1H, GNAS, CACNA1E, NTSR1, CACNA1S, MYLK, CACNA1B	101	176	5085	3.43272	0.063955	0.063955	0.681578
			GOTERM_MF_FAT	GO:0005201~extracellular matrix structural constituent	9	0.268577	0.000631	COL4A4, COL18A1, MUC2, WNT7B, COL19A1, COL12A1, COL5A1, MUC5B, MUC4	289	86	12983	4.70134	0.269355	0.099324	0.904421
			GOTERM_BP_FAT	GO:0045893~positive regulation of transcription, DNA-dependent	23	0.686362	0.00078	AR, MAML2, RBM4, ARNT2, TP53, SOX9, PPARGC1B, ARHGEF11, STAT6, ASCL1, NOTCH1, NCOA3, ETS2, NFAT5, TFAP2B, POU3F3, MAML3, AGRN, SMARCA1, SMARCA2, MLL4, MESP2, SMARCA4	296	477	13528	2.20369	0.729772	0.170496	1.30532
			GOTERM_BP_FAT	GO:0006355~regulation of transcription, DNA-dependent	59	1.76067	0.000901	KCNH1, BACH2, RBM4, ARNT2, ZNF880, ZNF778, HLX, TRAK1, LRRFIP1, DDX20, MLL3, KDM5B, MLL4, NFX1, ELP4, AR, ZHX2, TP53, ZFP28, PPARGC1B, ARHGEF11, ASCL1, ZNF236, NCOA3, CDK11A, TFAP2B, TFAP2A, ZSCAN18, SMARCA1, CUX1, SMARCA2, ZNF99, SMARCA4, ZNF614, ONECUT1, ZSCAN5A, SOX9, STAT6, ERCC6, ZNF799, NFAT5, POU3F3, MAML3, AGRN, PER3, SSX5, BCOR, ZNF560, MAML2, KLF11, BRCA2, TRIM24, ZSCAN4, IRF9, NOTCH1, …	296	1773	13528	1.52085	0.779521	0.172209	1.50675
			GOTERM_CC_FAT	GO:0005891~voltage-gated calcium channel complex	5	0.149209	0.001084	CACNA1G, CACNA1H, CACNA1E, CACNA1S, CACNA1B	273	22	12782	10.641	0.292543	0.292543	1.45265
			GOTERM_BP_FAT	GO:0009891~positive regulation of biosynthetic process	29	0.865413	0.001302	GDF2, RBM4, ARNT2, SOX9, TGFB2, STAT6, NFAT5, POU3F3, MAML3, AGRN, MKL1, MLL4, AR, MAML2, TP53, TRIM24, PPARGC1B, ARHGEF11, ASCL1, NOTCH1, NCOA3, ETS2, PDGFRA, TFAP2B, USP22, SMARCA1, SMARCA2, MESP2, SMARCA4	296	695	13528	1.90702	0.887535	0.215564	2.17027
			GOTERM_CC_FAT	GO:0034702~ion channel complex	13	0.387944	0.001472	KCNH1, KCNC1, GABRA5, CACNA1S, KCNN3, CACNA1G, CHRNB4, CACNA1H, CACNA1E, ANO5, SCN5A, SCN4A, CACNA1B	273	205	12782	2.96911	0.374936	0.20939	1.96725
			GOTERM_BP_FAT	GO:0007520~myoblast fusion	4	0.119367	0.001487	KCNH1, CACNA1H, CAPN2, CACNA1S	296	11	13528	16.6192	0.917595	0.220896	2.4753
			GOTERM_BP_FAT	GO:0051252~regulation of RNA metabolic process	59	1.76067	0.001538	KCNH1, BACH2, RBM4, ARNT2, ZNF880, ZNF778, HLX, TRAK1, LRRFIP1, DDX20, MLL3, KDM5B, MLL4, NFX1, ELP4, AR, ZHX2, TP53, ZFP28, PPARGC1B, ARHGEF11, ASCL1, ZNF236, NCOA3, CDK11A, TFAP2B, TFAP2A, ZSCAN18, SMARCA1, CUX1, SMARCA2, ZNF99, SMARCA4, ZNF614, ONECUT1, ZSCAN5A, SOX9, STAT6, ERCC6, ZNF799, NFAT5, POU3F3, MAML3, AGRN, PER3, SSX5, BCOR, ZNF560, MAML2, KLF11, BRCA2, TRIM24, ZSCAN4, IRF9, NOTCH1, …	296	1813	13528	1.48729	0.924365	0.209202	2.55922
			GOTERM_BP_FAT	GO:0000768~syncytium formation by plasma membrane fusion	4	0.119367	0.001951	KCNH1, CACNA1H, CAPN2, CACNA1S	296	12	13528	15.2342	0.962201	0.238874	3.23555
			GOTERM_CC_FAT	GO:0034703~cation channel complex	10	0.298418	0.002037	KCNH1, KCNC1, KCNN3, CACNA1G, CACNA1H, CACNA1E, SCN5A, CACNA1S, SCN4A, CACNA1B	273	132	12782	3.54701	0.47822	0.194938	2.71303
			GOTERM_BP_FAT	GO:0031328~positive regulation of cellular biosynthetic process	28	0.835571	0.002164	GDF2, RBM4, ARNT2, SOX9, STAT6, NFAT5, POU3F3, MAML3, AGRN, MKL1, MLL4, AR, MAML2, TP53, TRIM24, PPARGC1B, ARHGEF11, ASCL1, NOTCH1, NCOA3, ETS2, TFAP2B, PDGFRA, USP22, SMARCA1, SMARCA2, MESP2, SMARCA4	296	685	13528	1.86814	0.973583	0.243852	3.58303
			GOTERM_CC_FAT	GO:0034704~calcium channel complex	5	0.149209	0.002393	CACNA1G, CACNA1H, CACNA1E, CACNA1S, CACNA1B	273	27	12782	8.67047	0.534352	0.173934	3.18009
			GOTERM_BP_FAT	GO:0006357~regulation of transcription from RNA polymerase II promoter	29	0.865413	0.002486	ONECUT1, RBM4, ARNT2, SOX9, STAT6, TRAK1, NFAT5, POU3F3, MAML3, AGRN, DDX20, LRRFIP1, BCOR, NFX1, ELP4, AR, MAML2, KLF11, ZHX2, TP53, PPARGC1B, ASCL1, NOTCH1, TFAP2B, TFAP2A, CUX1, SMARCA2, MESP2, SMARCA4	296	727	13528	1.82308	0.984623	0.257851	4.10551
			GOTERM_CC_FAT	GO:0031012~extracellular matrix	17	0.507311	0.002946	COL4A4, COL18A1, CRISP3, TF, MUC2, PTPRZ1, COL22A1, MMP19, CILP, COL5A1, TGFB2, MUC4, WNT7B, COL19A1, COL12A1, VCAN, AGRN	273	345	12782	2.3071	0.609815	0.171573	3.90121
			GOTERM_BP_FAT	GO:0043062~extracellular structure organization	11	0.32826	0.003065	COL18A1, WNT7B, COL19A1, PDGFRA, COL12A1, PCDHB13, AGRN, CACNA1S, COL5A1, SMARCA4, TGFB2	296	163	13528	3.08423	0.99419	0.290515	5.03821
			GOTERM_BP_FAT	GO:0006949~syncytium formation	4	0.119367	0.003126	KCNH1, CACNA1H, CAPN2, CACNA1S	296	14	13528	13.0579	0.994753	0.279734	5.13536
			GOTERM_BP_FAT	GO:0045944~positive regulation of transcription from RNA polymerase II promoter	18	0.537153	0.003215	AR, RBM4, ARNT2, MAML2, TP53, SOX9, PPARGC1B, STAT6, ASCL1, NOTCH1, NFAT5, TFAP2B, POU3F3, MAML3, AGRN, SMARCA2, MESP2, SMARCA4	296	371	13528	2.21738	0.995481	0.272119	5.27751
			GOTERM_CC_FAT	GO:0005578~proteinaceous extracellular matrix	16	0.477469	0.00358	COL18A1, COL4A4, CRISP3, TF, MUC2, PTPRZ1, COL22A1, MMP19, CILP, COL5A1, MUC4, WNT7B, COL19A1, COL12A1, VCAN, AGRN	273	320	12782	2.34103	0.681512	0.173616	4.72268
			GOTERM_BP_FAT	GO:0010604~positive regulation of macromolecule metabolic process	32	0.954939	0.003829	GDF2, RBM4, ARNT2, SOX9, STUB1, TGFB2, STAT6, ERCC6, NFAT5, POU3F3, MAML3, AGRN, MKL1, MLL4, AR, MAML2, TP53, TRIM24, CDC27, PPARGC1B, ARHGEF11, ASCL1, NOTCH1, NCOA3, ETS2, PDGFRA, TFAP2B, USP22, SMARCA1, SMARCA2, MESP2, SMARCA4	296	857	13528	1.70652	0.998394	0.300538	6.25637
			GOTERM_MF_FAT	GO:0016563~transcription activator activity	19	0.566995	0.004644	AR, PTGES2, ONECUT1, MAML2, RBM4, BRCA2, TRIM24, SOX9, PPARGC1B, NOTCH1, NCOA3, TFAP2B, POU3F3, TFAP2A, MAML3, USP22, MKL1, SMARCA2, SMARCA4	289	410	12983	2.08184	0.90107	0.43917	6.47784
			GOTERM_BP_FAT	GO:0014902~myotube differentiation	4	0.119367	0.004656	KCNH1, CACNA1H, CAPN2, CACNA1S	296	16	13528	11.4257	0.999601	0.337636	7.55838
			GOTERM_CC_FAT	GO:0030141~secretory granule	11	0.32826	0.005188	TF, PAM, CRISP3, FGG, SPAG8, NOTCH1, FGA, SERPINF2, BRCA2, SCG5, TGFB2	273	180	12782	2.86125	0.809705	0.211029	6.77498
			GOTERM_BP_FAT	GO:0015674~di-, tri-valent inorganic cation transport	11	0.32826	0.005279	FTMT, TF, TRPC7, RYR1, CACNA1G, CACNA1H, CACNA1E, TCN1, CACNA1S, FTH1, CACNA1B	296	176	13528	2.85642	0.99986	0.358436	8.52797
			GOTERM_MF_FAT	GO:0022843~voltage-gated cation channel activity	10	0.298418	0.005496	KCNH1, KCNC1, RYR1, CACNA1G, CACNA1H, CACNA1E, SCN5A, CACNA1S, SCN4A, CACNA1B	289	147	12983	3.05605	0.935365	0.42178	7.62322
			GOTERM_CC_FAT	GO:0005581~collagen	5	0.149209	0.006251	COL4A4, COL18A1, COL19A1, COL12A1, COL5A1	273	35	12782	6.68864	0.864723	0.221241	8.11047
			GOTERM_BP_FAT	GO:0007156~homophilic cell adhesion	9	0.268577	0.007973	PCDHA8, FAT4, FAT1, PCDHA5, DSCAML1, PCDHA11, PCDHB13, CDH26, PCDHGA1	296	131	13528	3.13988	0.999999	0.472331	12.6115
			GOTERM_MF_FAT	GO:0005262~calcium channel activity	7	0.208893	0.008122	TRPC7, RYR1, CACNA1G, CACNA1H, CACNA1E, CACNA1S, CACNA1B	289	79	12983	3.9806	0.982634	0.491119	11.0719
			GOTERM_MF_FAT	GO:0005261~cation channel activity	14	0.417786	0.008478	KCNH1, KCNC1, TRPC7, CACNA1S, KCNK7, KCNN3, CACNA1G, RYR1, CHRNB4, CACNA1H, CACNA1E, SCN5A, SCN4A, CACNA1B	289	275	12983	2.28703	0.985466	0.453635	11.5291
			GOTERM_BP_FAT	GO:0000902~cell morphogenesis	16	0.477469	0.01153	COL18A1, ONECUT1, PTPRZ1, MYO7A, DSCAML1, PCM1, SOX9, TGFB2, ARHGEF11, NUMBL, NOTCH1, DMD, IFT172, VCAN, ROBO3, SLITRK5	296	356	13528	2.05405	1	0.586861	17.7395
			GOTERM_MF_FAT	GO:0005244~voltage-gated ion channel activity	11	0.32826	0.011762	KCNH1, KCNC1, KCNK7, RYR1, CACNA1G, CACNA1H, CACNA1E, SCN5A, CACNA1S, SCN4A, CACNA1B	289	195	12983	2.53417	0.997206	0.520506	15.6531
			GOTERM_MF_FAT	GO:0022832~voltage-gated channel activity	11	0.32826	0.011762	KCNH1, KCNC1, KCNK7, RYR1, CACNA1G, CACNA1H, CACNA1E, SCN5A, CACNA1S, SCN4A, CACNA1B	289	195	12983	2.53417	0.997206	0.520506	15.6531
			GOTERM_MF_FAT	GO:0005216~ion channel activity	17	0.507311	0.012427	KCNH1, KCNC1, GABRA5, TRPC7, CACNA1S, PKD2L2, KCNK7, KCNN3, CACNA1G, RYR1, CHRNB4, CACNA1H, ANO5, CACNA1E, SCN5A, SCN4A, CACNA1B	289	386	12983	1.97851	0.998001	0.498703	16.4667
			GOTERM_CC_FAT	GO:0044420~extracellular matrix part	8	0.238735	0.012469	COL4A4, COL18A1, TF, COL19A1, CILP, COL12A1, AGRN, COL5A1	273	117	12782	3.2014	0.98173	0.358997	15.5689
			GOTERM_BP_FAT	GO:0042063~gliogenesis	6	0.179051	0.013568	ASCL1, NOTCH1, PDGFRA, VCAN, SMARCA4, TGFB2	296	65	13528	4.21871	1	0.630675	20.5504
			GOTERM_BP_FAT	GO:0032989~cellular component morphogenesis	17	0.507311	0.013739	COL18A1, ONECUT1, PTPRZ1, MYO7A, DSCAML1, TTN, PCM1, SOX9, TGFB2, ARHGEF11, NUMBL, NOTCH1, DMD, IFT172, VCAN, ROBO3, SLITRK5	296	397	13528	1.95704	1	0.619639	20.781
			GOTERM_MF_FAT	GO:0046873~metal ion transmembrane transporter activity	15	0.447628	0.014748	KCNH1, TF, KCNC1, TRPC7, CACNA1S, KCNK7, KCNN3, CACNA1G, RYR1, CHRNB4, CACNA1H, CACNA1E, SCN5A, SCN4A, CACNA1B	289	328	12983	2.05445	0.999379	0.52215	19.2478
			GOTERM_MF_FAT	GO:0022838~substrate specific channel activity	17	0.507311	0.016179	KCNH1, KCNC1, GABRA5, TRPC7, CACNA1S, PKD2L2, KCNK7, KCNN3, CACNA1G, RYR1, CHRNB4, CACNA1H, ANO5, CACNA1E, SCN5A, SCN4A, CACNA1B	289	398	12983	1.91886	0.999699	0.52145	20.919
			GOTERM_MF_FAT	GO:0030674~protein binding, bridging	7	0.208893	0.018107	TCHH, CNKSR1, FGG, COL19A1, FGA, RBM4, STUB1	289	94	12983	3.34539	0.999886	0.530835	23.1192
			GOTERM_BP_FAT	GO:0006936~muscle contraction	9	0.268577	0.018996	CHRNB4, RYR1, CACNA1G, CACNA1H, TTN, SCN5A, CACNA1S, SCN4A, ARHGEF11	296	153	13528	2.68839	1	0.723769	27.5998
			GOTERM_MF_FAT	GO:0008199~ferric iron binding	3	0.089526	0.01962	FTMT, TF, FTH1	289	10	12983	13.4772	0.999947	0.531176	24.8059
			GOTERM_MF_FAT	GO:0022836~gated channel activity	14	0.417786	0.021106	KCNH1, KCNC1, GABRA5, CACNA1S, KCNK7, KCNN3, CACNA1G, RYR1, CHRNB4, CACNA1H, CACNA1E, SCN5A, SCN4A, CACNA1B	289	310	12983	2.02882	0.999975	0.531067	26.43
			GOTERM_MF_FAT	GO:0003713~transcription coactivator activity	11	0.32826	0.021229	NCOA3, MAML2, RBM4, TFAP2B, TFAP2A, MAML3, TRIM24, USP22, MKL1, SMARCA2, PPARGC1B	289	214	12983	2.30917	0.999977	0.508831	26.5627
			GOTERM_MF_FAT	GO:0015267~channel activity	17	0.507311	0.021585	KCNH1, KCNC1, GABRA5, TRPC7, CACNA1S, PKD2L2, KCNK7, KCNN3, CACNA1G, RYR1, CHRNB4, CACNA1H, ANO5, CACNA1E, SCN5A, SCN4A, CACNA1B	289	412	12983	1.85366	0.999981	0.492281	26.946
			GOTERM_MF_FAT	GO:0022803~passive transmembrane transporter activity	17	0.507311	0.022043	KCNH1, KCNC1, GABRA5, TRPC7, CACNA1S, PKD2L2, KCNK7, KCNN3, CACNA1G, RYR1, CHRNB4, CACNA1H, ANO5, CACNA1E, SCN5A, SCN4A, CACNA1B	289	413	12983	1.84917	0.999985	0.478813	27.4366
			GOTERM_MF_FAT	GO:0047485~protein N-terminus binding	6	0.179051	0.024124	ERCC6, NCOA3, EXOC4, TP53, ATM, SMARCA4	289	74	12983	3.64248	0.999995	0.490464	29.6267
			GOTERM_BP_FAT	GO:0030198~extracellular matrix organization	7	0.208893	0.026207	COL18A1, COL19A1, PDGFRA, COL12A1, COL5A1, SMARCA4, TGFB2	296	104	13528	3.07614	1	0.819659	36.0585
			GOTERM_BP_FAT	GO:0030001~metal ion transport	18	0.537153	0.026416	KCNH1, FTMT, TF, KCNC1, SLC12A4, TRPC7, TCN1, CACNA1S, FTH1, KCNK7, KCNN3, CACNA1G, RYR1, CACNA1H, CACNA1E, SCN5A, SCN4A, CACNA1B	296	465	13528	1.76914	1	0.810386	36.2886
			GOTERM_BP_FAT	GO:0007219~Notch signaling pathway	5	0.149209	0.026447	ASCL1, NOTCH1, MAML2, MAML3, MESP2	296	52	13528	4.39449	1	0.79917	36.3229
			GOTERM_BP_FAT	GO:0051301~cell division	13	0.387944	0.02867	KIF11, CDC14A, BRCA2, CETN1, PAPD5, SMC2, TGFB2, ARHGEF11, NOTCH1, DCLRE1A, TIMELESS, CDK11A, POU3F3	296	295	13528	2.01402	1	0.814025	38.7277
			GOTERM_BP_FAT	GO:0030182~neuron differentiation	17	0.507311	0.030904	PTPRZ1, MYO7A, DSCAML1, TGFB2, NUMBL, NTRK3, ASCL1, NOTCH1, DMD, MTCH1, VCAN, AGRN, ROBO3, SMARCA1, CUX1, OLFM3, SLITRK5	296	438	13528	1.77385	1	0.827058	41.0582
			GOTERM_BP_FAT	GO:0003012~muscle system process	9	0.268577	0.031014	CHRNB4, RYR1, CACNA1G, CACNA1H, TTN, SCN5A, CACNA1S, SCN4A, ARHGEF11	296	168	13528	2.44836	1	0.818106	41.1707
			GOTERM_BP_FAT	GO:0051297~centrosome organization	4	0.119367	0.031947	KIF11, BRCA2, CETN1, PCM1	296	32	13528	5.71284	1	0.817604	42.1178
			GOTERM_BP_FAT	GO:0045165~cell fate commitment	8	0.238735	0.032637	ASCL1, NOTCH1, ONECUT1, TP53, DSCAML1, SOX9, SMARCA4, TGFB2	296	139	13528	2.63037	1	0.81478	42.808
			GOTERM_BP_FAT	GO:0022610~biological adhesion	24	0.716204	0.033086	COL18A1, PCDHA8, COL22A1, PCDHA5, ITGB4, DSCAML1, PCDHB13, CXCR3, SOX9, DDR2, MEGF10, COL5A1, MUC4, PCDHGA1, COL19A1, SRPX, FAT4, FAT1, COL12A1, PCDHA11, VCAN, CDH26, MUC5B, MUC16	296	701	13528	1.56471	1	0.80977	43.2534
			GOTERM_BP_FAT	GO:0007155~cell adhesion	24	0.716204	0.033673	COL18A1, PCDHA8, COL22A1, PCDHA5, ITGB4, DSCAML1, PCDHB13, CXCR3, SOX9, DDR2, MEGF10, COL5A1, MUC4, PCDHGA1, COL19A1, SRPX, FAT4, FAT1, COL12A1, PCDHA11, VCAN, CDH26, MUC5B, MUC16	296	700	13528	1.56695	1	0.806252	43.8306
			KEGG_PATHWAY	hsa05414:Dilated cardiomyopathy	6	0.179051	0.034065	DMD, ITGB4, GNAS, TTN, CACNA1S, TGFB2	101	92	5085	3.28347	0.977126	0.848759	32.3565
			GOTERM_BP_FAT	GO:0008630~DNA damage response, signal transduction resulting in induction of apoptosis	4	0.119367	0.034591	ERCC6, TP53, BRCA2, ATM	296	33	13528	5.53972	1	0.806002	44.723
			GOTERM_BP_FAT	GO:0048666~neuron development	14	0.417786	0.035085	PTPRZ1, MYO7A, DSCAML1, TGFB2, NUMBL, ASCL1, NOTCH1, DMD, MTCH1, VCAN, ROBO3, AGRN, OLFM3, SLITRK5	296	339	13528	1.88743	1	0.801855	45.1968
			GOTERM_MF_FAT	GO:0030528~transcription regulator activity	45	1.34288	0.035725	PTGES2, BACH2, ONECUT1, ARNT2, RBM4, ZSCAN5A, SOX9, STAT6, ERCC6, HLX, NFAT5, POU3F3, MAML3, LRRFIP1, DDX20, MKL1, BCOR, MLL4, KDM5B, NFX1, ELP4, AR, KLF11, MAML2, TP53, ZHX2, BRCA2, ZSCAN4, TRIM24, PPARGC1B, IRF9, ASCL1, ZNF236, NOTCH1, NCOA3, ETS2, TFAP2B, TFAP2A, ZSCAN18, USP22, CUX1, SMARCA1, MESP2, SMARCA2, SMARCA4	289	1512	12983	1.33702	1	0.613877	40.7516
			GOTERM_MF_FAT	GO:0005516~calmodulin binding	8	0.238735	0.03646	KCNH1, PHKB, MYO7A, KCNN3, RYR1, TTN, MYO5B, MYLK	289	140	12983	2.56708	1	0.602659	41.3977
			GOTERM_CC_FAT	GO:0005576~extracellular region	55	1.6413	0.038413	GDF2, PCDHA8, PXDN, LDLR, FAM20B, IL17RE, TTN, TGFB2, RNASE7, DMKN, GP2, COL12A1, CRISP3, MMEL1, COL22A1, MMP19, CILP, TCN1, IGSF1, SERPINF2, KRTAP1-3, VCAN, GNAS, FGFR2, PAM, TF, SERPINA12, ITLN2, PLBD1, FGG, IFNA7, FGA, C12ORF49, DEFB112, SCG5, ANGPTL1, AGRN, IFNA8, OLFM3, QSOX1, GALNT13, COL18A1, COL4A4, DAND5, MUC2, FAM108A1, PTPRZ1, COL5A1, MXRA5, SERPINI2, MUC4, WNT7B, COL19A1, MUC5B, MUC16	273	2010	12782	1.28116	0.999996	0.71336	41.0412
			GOTERM_BP_FAT	GO:0031023~microtubule organizing center organization	4	0.119367	0.040207	KIF11, BRCA2, CETN1, PCM1	296	35	13528	5.22317	1	0.83652	49.8953
			GOTERM_BP_FAT	GO:0010165~response to X-ray	3	0.089526	0.041275	ERCC6, TP53, BRCA2	296	15	13528	9.14054	1	0.836754	50.8259
			GOTERM_BP_FAT	GO:0000904~cell morphogenesis involved in differentiation	11	0.32826	0.0417	COL18A1, NOTCH1, PTPRZ1, MYO7A, DSCAML1, VCAN, ROBO3, SOX9, SLITRK5, TGFB2, NUMBL	296	244	13528	2.06037	1	0.832329	51.1912
			GOTERM_BP_FAT	GO:0048858~cell projection morphogenesis	11	0.32826	0.042866	NOTCH1, ONECUT1, PTPRZ1, DMD, IFT172, DSCAML1, VCAN, ROBO3, PCM1, SLITRK5, NUMBL	296	245	13528	2.05196	1	0.833376	52.1821
			GOTERM_BP_FAT	GO:0007100~mitotic centrosome separation	2	0.059684	0.043139	KIF11, CETN1	296	2	13528	45.7027	1	0.828084	52.4115
			GOTERM_BP_FAT	GO:0051146~striated muscle cell differentiation	6	0.179051	0.043186	KCNH1, CACNA1H, AGRN, CAPN2, TTN, CACNA1S	296	88	13528	3.11609	1	0.821238	52.4505
			KEGG_PATHWAY	hsa04115:p53 signaling pathway	5	0.149209	0.044017	PPM1D, TP53, SESN2, ATM, TP53AIP1	101	68	5085	3.70195	0.992603	0.805157	39.8145
			GOTERM_MF_FAT	GO:0030374~ligand-dependent nuclear receptor transcription coactivator activity	4	0.119367	0.045037	NCOA3, RBM4, USP22, PPARGC1B	289	36	12983	4.99154	1	0.66399	48.4719
			GOTERM_BP_FAT	GO:0014706~striated muscle tissue development	7	0.208893	0.045968	COL19A1, HLX, DMD, AGRN, TTN, CACNA1S, TGFB2	296	119	13528	2.68839	1	0.833633	54.726
			KEGG_PATHWAY	hsa04120:Ubiquitin mediated proteolysis	7	0.208893	0.05195	UBE2O, UBE2D2, UBE4A, MID1, HERC1, CDC27, STUB1	101	137	5085	2.57245	0.997017	0.766302	45.2132
			GOTERM_BP_FAT	GO:0000280~nuclear division	10	0.298418	0.052725	DCLRE1A, KIF11, TIMELESS, CDK11A, HORMAD1, PAPD5, CETN1, TTN, CDC27, SMC2	296	220	13528	2.0774	1	0.867156	59.833
			GOTERM_BP_FAT	GO:0007067~mitosis	10	0.298418	0.052725	DCLRE1A, KIF11, TIMELESS, CDK11A, HORMAD1, PAPD5, CETN1, TTN, CDC27, SMC2	296	220	13528	2.0774	1	0.867156	59.833
			GOTERM_MF_FAT	GO:0005085~guanyl-nucleotide exchange factor activity	8	0.238735	0.052725	ARHGEF18, RGL3, DOCK8, HERC1, TTN, DOCK10, ARHGEF11, DOCK4	289	152	12983	2.36441	1	0.705847	54.1296
			GOTERM_CC_FAT	GO:0042383~sarcolemma	5	0.149209	0.054225	DMD, RYR1, GNAS, SCN5A, CACNA1S	273	67	12782	3.49407	1	0.801458	52.8561
			GOTERM_BP_FAT	GO:0032990~cell part morphogenesis	11	0.32826	0.054446	NOTCH1, ONECUT1, PTPRZ1, DMD, IFT172, DSCAML1, VCAN, ROBO3, PCM1, SLITRK5, NUMBL	296	256	13528	1.96379	1	0.8701	61.0443
			GOTERM_CC_FAT	GO:0044421~extracellular region part	29	0.865413	0.054534	TF, GDF2, LDLR, TGFB2, FGG, FGA, IFNA7, DMKN, COL12A1, ANGPTL1, AGRN, IFNA8, OLFM3, QSOX1, COL4A4, COL18A1, MUC2, CRISP3, PTPRZ1, COL22A1, MMP19, CILP, COL5A1, MUC4, WNT7B, COL19A1, SERPINF2, VCAN, MUC16	273	960	12782	1.41437	1	0.774789	53.0635
			GOTERM_BP_FAT	GO:0007519~skeletal muscle tissue development	5	0.149209	0.055769	COL19A1, HLX, DMD, AGRN, CACNA1S	296	66	13528	3.46233	1	0.870947	61.9522
			GOTERM_BP_FAT	GO:0060538~skeletal muscle organ development	5	0.149209	0.055769	COL19A1, HLX, DMD, AGRN, CACNA1S	296	66	13528	3.46233	1	0.870947	61.9522
			GOTERM_BP_FAT	GO:0060537~muscle tissue development	7	0.208893	0.055914	COL19A1, HLX, DMD, AGRN, TTN, CACNA1S, TGFB2	296	125	13528	2.55935	1	0.866045	62.0507
			GOTERM_BP_FAT	GO:0045449~regulation of transcription	69	2.05909	0.055975	KCNH1, GDF2, PTGES2, BACH2, RBM4, ARNT2, ZNF880, ZNF778, HLX, TRAK1, DDX20, LRRFIP1, MLL3, MKL1, KDM5B, MLL4, NFX1, ELP4, AR, TP53, ZHX2, ZFP28, PPARGC1B, ARHGEF11, ASCL1, ZNF236, KDM2A, TIMELESS, NCOA3, CDK11A, IGSF1, TFAP2B, TFAP2A, ZSCAN18, USP22, SMARCA1, CUX1, SMARCA2, ZNF99, SMARCA4, ZNF614, ONECUT1, ZSCAN5A, SOX9, STAT6, ERCC6, DMD, ZNF799, NFAT5, POU3F3, MAML3, AGRN, PER3, SSX5, BCOR, ZNF…	296	2601	13528	1.21241	1	0.86074	62.0915
			GOTERM_CC_FAT	GO:0031093~platelet alpha granule lumen	4	0.119367	0.056171	FGG, FGA, SERPINF2, TGFB2	273	41	12782	4.56785	1	0.757942	54.1481
			GOTERM_BP_FAT	GO:0007169~transmembrane receptor protein tyrosine kinase signaling pathway	10	0.298418	0.057035	NTRK3, FGFR2, CNKSR1, ARF4, PDGFRA, ANGPTL1, FRS3, AGRN, DDR2, EPHA1	296	224	13528	2.0403	1	0.860499	62.8023
			GOTERM_BP_FAT	GO:0000087~M phase of mitotic cell cycle	10	0.298418	0.057035	DCLRE1A, KIF11, TIMELESS, CDK11A, HORMAD1, PAPD5, CETN1, TTN, CDC27, SMC2	296	224	13528	2.0403	1	0.860499	62.8023
			GOTERM_BP_FAT	GO:0001837~epithelial to mesenchymal transition	3	0.089526	0.05764	NOTCH1, SOX9, TGFB2	296	18	13528	7.61712	1	0.858031	63.2018
			GOTERM_BP_FAT	GO:0035116~embryonic hindlimb morphogenesis	3	0.089526	0.05764	NOTCH1, GNAS, SMARCA4	296	18	13528	7.61712	1	0.858031	63.2018
			GOTERM_BP_FAT	GO:0006812~cation transport	19	0.566995	0.058689	KCNH1, TCIRG1, FTMT, TF, KCNC1, SLC12A4, TRPC7, TCN1, CACNA1S, FTH1, KCNK7, KCNN3, CACNA1G, RYR1, CACNA1H, CACNA1E, SCN5A, SCN4A, CACNA1B	296	553	13528	1.57026	1	0.8578	63.8854
			GOTERM_BP_FAT	GO:0043009~chordate embryonic development	13	0.387944	0.059864	AR, ARNT2, TP53, DSCAML1, BRCA2, CAPN2, ATM, IFT172, PDGFRA, TFAP2A, GNAS, MESP2, SMARCA4	296	331	13528	1.79497	1	0.858187	64.6372
			GOTERM_BP_FAT	GO:0030030~cell projection organization	14	0.417786	0.060303	DNAH9, ONECUT1, PTPRZ1, MYO7A, ITGB4, DSCAML1, PCM1, NUMBL, NOTCH1, DMD, IFT172, VCAN, ROBO3, SLITRK5	296	368	13528	1.73869	1	0.855082	64.9144
			GOTERM_BP_FAT	GO:0006350~transcription	57	1.70098	0.060504	BACH2, RBM4, ARNT2, CRCP, ZNF778, HLX, LRRFIP1, MLL3, MKL1, KDM5B, MLL4, NFX1, ELP4, AR, ZHX2, TP53, ZFP28, PPARGC1B, ASCL1, ZNF236, NCOA3, TIMELESS, KDM2A, TFAP2B, TFAP2A, ZSCAN18, USP22, SMARCA1, CUX1, SMARCA2, ZNF99, SMARCA4, ZNF614, NACA, ONECUT1, ZSCAN5A, SOX9, DIDO1, STAT6, ERCC6, ZNF799, NFAT5, MAML3, PER3, SSX5, BCOR, ZNF560, ASXL2, MAML2, KLF11, ZBTB41, TRIM24, ZSCAN4, IRF9, NOTCH1, ZNF7…	296	2101	13528	1.23991	1	0.850878	65.0405
			GOTERM_BP_FAT	GO:0042127~regulation of cell proliferation	25	0.746046	0.060837	FGFR2, FTMT, TBC1D8, ARNT2, SOX9, DDR2, FTH1, TGFB2, STAT6, HLX, QSOX1, TCIRG1, COL18A1, MUC2, KLF11, TP53, BRCA2, TRIM24, NOTCH1, PPM1D, TIMELESS, PDGFRA, HGS, PRKRIR, SMARCA2	296	787	13528	1.4518	1	0.847353	65.2486
			GOTERM_MF_FAT	GO:0004714~transmembrane receptor protein tyrosine kinase activity	5	0.149209	0.061336	NTRK3, FGFR2, PDGFRA, DDR2, EPHA1	289	67	12983	3.35253	1	0.745328	59.7773
			GOTERM_BP_FAT	GO:0009792~embryonic development ending in birth or egg hatching	13	0.387944	0.062655	AR, ARNT2, TP53, DSCAML1, BRCA2, CAPN2, ATM, IFT172, PDGFRA, TFAP2A, GNAS, MESP2, SMARCA4	296	334	13528	1.77885	1	0.850979	66.3645
			GOTERM_BP_FAT	GO:0007098~centrosome cycle	3	0.089526	0.063518	KIF11, BRCA2, CETN1	296	19	13528	7.21622	1	0.85005	66.8817
			GOTERM_BP_FAT	GO:0048285~organelle fission	10	0.298418	0.063961	DCLRE1A, KIF11, TIMELESS, CDK11A, HORMAD1, PAPD5, CETN1, TTN, CDC27, SMC2	296	229	13528	1.99575	1	0.847219	67.1447
			GOTERM_BP_FAT	GO:0045213~neurotransmitter receptor metabolic process	2	0.059684	0.064008	DMD, AGRN	296	3	13528	30.4685	1	0.842583	67.1727
			KEGG_PATHWAY	hsa04330:Notch signaling pathway	4	0.119367	0.064239	NOTCH1, MAML2, MAML3, NUMBL	101	47	5085	4.28481	0.999281	0.764823	52.7107
			KEGG_PATHWAY	hsa04930:Type II diabetes mellitus	4	0.119367	0.064239	CACNA1G, PIK3CA, CACNA1E, CACNA1B	101	47	5085	4.28481	0.999281	0.764823	52.7107
			GOTERM_MF_FAT	GO:0004322~ferroxidase activity	2	0.059684	0.065088	FTMT, FTH1	289	3	12983	29.9493	1	0.751853	62.0299
			GOTERM_MF_FAT	GO:0016724~oxidoreductase activity, oxidizing metal ions, oxygen as acceptor	2	0.059684	0.065088	FTMT, FTH1	289	3	12983	29.9493	1	0.751853	62.0299
			GOTERM_MF_FAT	GO:0008332~low voltage-gated calcium channel activity	2	0.059684	0.065088	CACNA1G, CACNA1H	289	3	12983	29.9493	1	0.751853	62.0299
			GOTERM_CC_FAT	GO:0030315~T-tubule	3	0.089526	0.066667	RYR1, SCN5A, CACNA1S	273	20	12782	7.02308	1	0.792382	60.5677
			GOTERM_CC_FAT	GO:0060205~cytoplasmic membrane-bounded vesicle lumen	4	0.119367	0.066669	FGG, FGA, SERPINF2, TGFB2	273	44	12782	4.25641	1	0.769455	60.5691
			GOTERM_CC_FAT	GO:0016604~nuclear body	8	0.238735	0.067814	SON, DKC1, MAML2, TP53, MAML3, DDX20, RBM27, PRPF40A	273	168	12782	2.22955	1	0.753418	61.2163
			GOTERM_BP_FAT	GO:0000041~transition metal ion transport	5	0.149209	0.069229	FTMT, TF, TRPC7, TCN1, FTH1	296	71	13528	3.2185	1	0.860866	70.1235
			GOTERM_BP_FAT	GO:0033261~regulation of S phase	3	0.089526	0.069588	TIMELESS, BRCA2, SMARCA4	296	20	13528	6.85541	1	0.857858	70.3167
			GOTERM_BP_FAT	GO:0007398~ectoderm development	9	0.268577	0.070384	TCHH, NOTCH1, KRT1, TFAP2A, SOX9, COL5A1, KRT83, SMARCA4, TGFB2	296	199	13528	2.06696	1	0.856692	70.7417
			GOTERM_BP_FAT	GO:0007167~enzyme linked receptor protein signaling pathway	13	0.387944	0.071699	FGFR2, CNKSR1, GDF2, EPHA1, STUB1, DDR2, TGFB2, NTRK3, ARF4, PDGFRA, FRS3, ANGPTL1, AGRN	296	342	13528	1.73724	1	0.857653	71.4309
			GOTERM_CC_FAT	GO:0031983~vesicle lumen	4	0.119367	0.074129	FGG, FGA, SERPINF2, TGFB2	273	46	12782	4.07135	1	0.764315	64.614
			KEGG_PATHWAY	hsa04010:MAPK signaling pathway	10	0.298418	0.078089	FGFR2, PDGFRA, CACNA1G, HSPA6, TP53, CACNA1H, CACNA1E, CACNA1S, CACNA1B, TGFB2	101	267	5085	1.88564	0.999858	0.771694	60.0313
			GOTERM_CC_FAT	GO:0016023~cytoplasmic membrane-bounded vesicle	18	0.537153	0.080127	PAM, CRISP3, TF, AFTPH, LDLR, MYO7A, BRCA2, VPS41, OPTN, ATM, TGFB2, FGG, SPAG8, NOTCH1, FGA, SERPINF2, SCG5, CLTCL1	273	550	12782	1.53231	1	0.772397	67.5841
			GOTERM_BP_FAT	GO:0016337~cell-cell adhesion	11	0.32826	0.080923	PCDHA8, COL19A1, FAT4, FAT1, PCDHA5, DSCAML1, PCDHA11, PCDHB13, SOX9, CDH26, PCDHGA1	296	276	13528	1.82148	1	0.886634	75.8528
			GOTERM_BP_FAT	GO:0043525~positive regulation of neuron apoptosis	3	0.089526	0.082259	TP53, ATM, TGFB2	296	22	13528	6.23219	1	0.887085	76.4373
			GOTERM_CC_FAT	GO:0044459~plasma membrane part	57	1.70098	0.083108	KCNH1, KCNC1, PCDHA8, LDLR, PHKB, MYO7A, PCDHA5, CRCP, CXCR3, DDR2, TOMM34, INADL, MPDZ, NTSR1, SLC9A3R2, GRM5, EPB41L3, FOLH1, NPC1, CGN, PDGFRA, RYR1, GNAS, AKAP2, TF, ITGB4, GPR1, FGG, FGA, DMD, FAT1, PCDHA11, SCN5A, IFT140, PTPRB, TCIRG1, CNKSR1, PTPRZ1, SLC12A4, GABRA5, FADS2, CACNA1S, EPHA1, MUC4, NTRK3, GPR34, SYNE2, KCNN3, CHRNB4, CACNA1G, CACNA1H, RGS7, HGS, CACNA1E, CLTCL1, SCN4A, CACNA…	273	2203	12782	1.21142	1	0.767008	68.9727
			GOTERM_CC_FAT	GO:0005856~cytoskeleton	38	1.13399	0.083234	DNAH9, CDC14A, MYO7A, CETN1, TTN, STAU2, FAM65B, FRMD3, CDC42EP1, MAP1LC3B, DMD, EXOC4, KRT1, NEFH, LRRFIP1, DDX20, KRT83, MYO5B, TCHH, KIF11, MPDZ, PTPN13, BRCA2, VPS41, SFI1, MID1, PCM1, CDC27, LRRC49, ATM, EPB41L3, ACTRT1, KIF1A, SYNE2, KRTAP4-5, CGN, KRTAP1-3, KIF26B	273	1381	12782	1.28833	1	0.749954	69.0304
			GOTERM_BP_FAT	GO:0051299~centrosome separation	2	0.059684	0.084424	KIF11, CETN1	296	4	13528	22.8514	1	0.890043	77.3558
			GOTERM_MF_FAT	GO:0005083~small GTPase regulator activity	11	0.32826	0.084451	GDI1, MAP4K5, TBC1D8, TBC1D9, ARHGEF18, RGL3, HERC1, TTN, DOCK10, ARHGEF11, DOCK4	289	274	12983	1.80351	1	0.826926	71.9025
			GOTERM_CC_FAT	GO:0005604~basement membrane	5	0.149209	0.084574	COL4A4, COL18A1, TF, AGRN, COL5A1	273	78	12782	3.00131	1	0.738761	69.6353
			KEGG_PATHWAY	hsa05410:Hypertrophic cardiomyopathy (HCM)	5	0.149209	0.08539	DMD, ITGB4, TTN, CACNA1S, TGFB2	101	85	5085	2.96156	0.99994	0.75089	63.4596
			GOTERM_MF_FAT	GO:0030165~PDZ domain binding	4	0.119367	0.085885	GPR34, DMD, EXOC4, DOCK4	289	47	12983	3.82331	1	0.820314	72.5293
			GOTERM_MF_FAT	GO:0046872~metal ion binding	104	3.10355	0.087287	KCNC1, RBM4, RNF216, TTN, ZNF778, TRIM49, KCNK7, MLL3, CDH26, CIB3, MLL4, NMNAT2, LRP1B, ZHX2, VPS41, NUDT11, TCN1, PKD2L2, ZNF236, KDM2A, RYR1, ME1, PAM, ZNF614, ZSCAN5A, DIDO1, FTH1, FGG, ZNF799, DMD, PCDHA11, ASXL2, COL18A1, KLF11, TRPC7, ZBTB41, ZSCAN4, CACNA1S, NOTCH1, PHF2, RNF208, TRIM58, CACNA1G, CACNA1H, HGS, CACNA1E, TRAFD1, PRKRIR, MYLK, CACNA1B, KCNH1, FTMT, PCDHA8, PXDN, LDLR, ARSH, …	289	4140	12983	1.12852	1	0.813854	73.1293
			GOTERM_BP_FAT	GO:0010332~response to gamma radiation	3	0.089526	0.08884	ERCC6, TP53, BRCA2	296	23	13528	5.96122	1	0.899183	79.1265
			GOTERM_BP_FAT	GO:0045892~negative regulation of transcription, DNA-dependent	13	0.387944	0.090148	KLF11, TP53, ZHX2, TRIM24, SOX9, POU3F3, DDX20, CUX1, BCOR, SMARCA2, KDM5B, NFX1, SMARCA4	296	356	13528	1.66892	1	0.899352	79.6256
			GOTERM_BP_FAT	GO:0006816~calcium ion transport	7	0.208893	0.090624	TRPC7, RYR1, CACNA1G, CACNA1H, CACNA1E, CACNA1S, CACNA1B	296	142	13528	2.25295	1	0.897289	79.804
			GOTERM_BP_FAT	GO:0007517~muscle organ development	9	0.268577	0.09107	FAM65B, COL19A1, HLX, DMD, CACNA1H, AGRN, TTN, CACNA1S, TGFB2	296	211	13528	1.9494	1	0.895167	79.9705
			GOTERM_MF_FAT	GO:0051020~GTPase binding	6	0.179051	0.095015	FMNL2, RGL3, IPO8, DOCK8, DOCK10, DOCK4	289	109	12983	2.47287	1	0.830026	76.2237
			GOTERM_MF_FAT	GO:0003774~motor activity	7	0.208893	0.096346	KIF1A, DNAH9, KIF11, CGN, MYO7A, MYO5B, KIF26B	289	142	12983	2.21456	1	0.823816	76.7219
			KEGG_PATHWAY	hsa05215:Prostate cancer	5	0.149209	0.097172	FGFR2, AR, PDGFRA, TP53, PIK3CA	101	89	5085	2.82846	0.999986	0.751619	68.4311
			GOTERM_CC_FAT	GO:0031988~membrane-bounded vesicle	18	0.537153	0.09884	PAM, CRISP3, TF, AFTPH, LDLR, MYO7A, BRCA2, VPS41, OPTN, ATM, TGFB2, FGG, SPAG8, NOTCH1, FGA, SERPINF2, SCG5, CLTCL1	273	568	12782	1.48375	1	0.778879	75.4322
			GOTERM_BP_FAT	GO:0008285~negative regulation of cell proliferation	13	0.387944	0.098901	COL18A1, MUC2, KLF11, TP53, BRCA2, TRIM24, FTH1, TGFB2, PPM1D, HGS, SMARCA2, QSOX1, PRKRIR	296	361	13528	1.6458	1	0.911574	82.6861
			GOTERM_BP_FAT	GO:0051253~negative regulation of RNA metabolic process	13	0.387944	0.099151	KLF11, TP53, ZHX2, TRIM24, SOX9, POU3F3, DDX20, CUX1, BCOR, SMARCA2, KDM5B, NFX1, SMARCA4	296	362	13528	1.64126	1	0.909168	82.7669
